# Supplementary material for: The Brazilian freshwater wetscape: Changes in tree community diversity and composition on climatic and geographic gradients
Source: PLoS One. 2017 Apr 10;12(4):e0175003. doi: 10.1371/journal.pone.0175003 (PMC5386251; doi:10.1371/journal.pone.0175003)
Supplement: S2 Table — Author names and synonymies were checked using the taxonomic name resolution service. Species frequencies are given for each biome. (XLSX) [file pone.0175003.s002.xlsx]

## Sheet: S2 Checklist
Family	TNRS Species Names	Author	Amazon	Atlantic Forest	Cerrado	Caatinga	Pampas	All Sites
Acanthaceae	Avicennia germinans	(L.) L.	1					1
Acanthaceae	Justicia brasiliana	Roth		1				1
Acanthaceae	Ruellia brevifolia	(Pohl) C.Ezcurra			1			1
Acanthaceae	Trichanthera gigantea	(Humb. & Bonpl.) Nees	4					4
Achariaceae	Carpotroche brasiliensis	(Raddi) A.Gray		2				2
Achatocarpaceae	Achatocarpus praecox	Griseb.		2	1			3
Achatocarpaceae	Achatocarpus pubescens	C.H.Wright		1				1
Adoxaceae	Sambucus australasica	(Lindl.) Fritsch		1				1
Anacardiaceae	Anacardium giganteum	Hancock ex Engl.	5					5
Anacardiaceae	Anacardium occidentale	L.			3	5		8
Anacardiaceae	Astronium fraxinifolium	Schott		2	27	4		33
Anacardiaceae	Astronium graveolens	Jacq.	1	10	3			14
Anacardiaceae	Astronium lecointei	Ducke	2					2
Anacardiaceae	Lithraea brasiliensis	Marchand		3			3	6
Anacardiaceae	Lithraea molleoides	(Vell.) Engl.		10	3			13
Anacardiaceae	Mangifera indica	L.			1			1
Anacardiaceae	Myracrodruon urundeuva	Allemão		4	15	2		21
Anacardiaceae	Schinopsis brasiliensis	Engl.			1	3		4
Anacardiaceae	Schinus molle	L.					1	1
Anacardiaceae	Schinus polygama	(Cav.) Cabrera		1			3	4
Anacardiaceae	Schinus terebinthifolia	Raddi		13	1		2	16
Anacardiaceae	Spondias mombin	L.	16	3	2	2		23
Anacardiaceae	Spondias testudinis	J.D. Mitch. & D.C. Daly	2					2
Anacardiaceae	Spondias tuberosa	Arruda	1			1		2
Anacardiaceae	Tapirira guianensis	Aubl.	17	30	28	2		77
Anacardiaceae	Tapirira obtusa	(Benth.) J.D.Mitch.	1	11	7			19
Anacardiaceae	Thyrsodium spruceanum	Benth.	2	1		1		4
Annonaceae	Anaxagorea brevipes	Benth.	2					2
Annonaceae	Anaxagorea dolichocarpa	Sprague & Sandwith	1	1				2
Annonaceae	Anaxagorea phaeocarpa	Mart.	1	1				2
Annonaceae	Annona ambotay	Aubl.	2					2
Annonaceae	Annona cacans	Warm.		13	3			16
Annonaceae	Annona coriacea	Mart.			1			1
Annonaceae	Annona cornifolia	A.St.-Hil.			1			1
Annonaceae	Annona crassiflora	Mart.			3			3
Annonaceae	Annona densicoma	Mart.	1					1
Annonaceae	Annona emarginata	(Schltdl.) H.Rainer		10	4			14
Annonaceae	Annona foetida	Mart.	1					1
Annonaceae	Annona glabra	L.	3	1				4
Annonaceae	Annona hypoglauca	Mart.	5	1				6
Annonaceae	Annona leptopetala	(R.E.Fr.) H.Rainer			2			2
Annonaceae	Annona montana	Macfad.	3		1			4
Annonaceae	Annona neosalicifolia	H.Rainer					1	1
Annonaceae	Annona reticulata	L.			2			2
Annonaceae	Annona rugulosa	(Schltdl.) H.Rainer		1				1
Annonaceae	Annona vepretorum	Mart.			1			1
Annonaceae	Bocageopsis canescens	(Benth.) R.E.Fr.	1					1
Annonaceae	Bocageopsis mattogrossensis	(R.E.Fr.) R.E.Fr.			3			3
Annonaceae	Bocageopsis pleiosperma	Maas	1					1
Annonaceae	Cardiopetalum calophyllum	Schltdl.			7			7
Annonaceae	Duguetia calycina	Benoist	2					2
Annonaceae	Duguetia chrysea	Maas	1					1
Annonaceae	Duguetia echinophora	R.E.Fr.			1			1
Annonaceae	Duguetia furfuracea	(A.St.-Hil.) Saff.		1	1			2
Annonaceae	Duguetia lanceolata	A.St.-Hil.		7	6			13
Annonaceae	Duguetia marcgraviana	Mart.			3			3
Annonaceae	Duguetia pycnastera	Sandwith	1					1
Annonaceae	Duguetia quitarensis	Benth.	6					6
Annonaceae	Duguetia spixiana	Mart.	2					2
Annonaceae	Duguetia stelechantha	(Diels) R.E.Fr.	1					1
Annonaceae	Duguetia uniflora	(DC.) Mart.	1					1
Annonaceae	Ephedranthus guianensis	R.E.Fr.	2					2
Annonaceae	Ephedranthus parviflorus	S.Moore			2			2
Annonaceae	Ephedranthus pisocarpus	R.E.Fr.				4		4
Annonaceae	Fusaea longifolia	(Aubl.) Saff.	1					1
Annonaceae	Guatteria alata	Maas & Setten	1					1
Annonaceae	Guatteria australis	A.St.-Hil.		5				5
Annonaceae	Guatteria australis	A.St.-Hil.		7	2			9
Annonaceae	Guatteria blepharophylla	Mart.	1					1
Annonaceae	Guatteria cryandra	Erkens & Maas	4					4
Annonaceae	Guatteria discolor	R.E.Fr.	1					1
Annonaceae	Guatteria foliosa	Benth.	1					1
Annonaceae	Guatteria insculpta	R.E.Fr.	1					1
Annonaceae	Guatteria inundata	Mart.	4					4
Annonaceae	Guatteria longicuspis	R.E.Fr.	1					1
Annonaceae	Guatteria macropus	Mart.		1				1
Annonaceae	Guatteria megalophylla	Diels	1					1
Annonaceae	Guatteria obovata	R.E.Fr.	2					2
Annonaceae	Guatteria olivacea	R.E.Fr.	5					5
Annonaceae	Guatteria peruviana	R.E.Fr.			1			1
Annonaceae	Guatteria pilosula	Planch. & Linden ex Triana & Planch.	2					2
Annonaceae	Guatteria poeppigiana	Mart.	4					4
Annonaceae	Guatteria pogonopus	Mart.		1				1
Annonaceae	Guatteria pteropus	Benth.	3					3
Annonaceae	Guatteria punctata	(Aubl.) R.A.Howard	2					2
Annonaceae	Guatteria schomburgkiana	Mart.		1				1
Annonaceae	Guatteria sellowiana	Schltdl.		2	8			10
Annonaceae	Guatteria subsessilis	Mart.	3					3
Annonaceae	Guatteria villosissima	A.St.-Hil.		2				2
Annonaceae	Onychopetalum amazonicum	R.E.Fr.	1					1
Annonaceae	Oxandra euneura	Diels	1					1
Annonaceae	Oxandra nitida	R.E. Fr.		1				1
Annonaceae	Oxandra polyantha	R.E. Fr.	7					7
Annonaceae	Oxandra riedeliana	R.E. Fr.	8					8
Annonaceae	Pseudoxandra leiophylla	(Diels) R.E.Fr.	1					1
Annonaceae	Pseudoxandra polyphleba	(Diels) R.E. Fr.	10					10
Annonaceae	Rollinia cuspidata	Mart.	4					4
Annonaceae	Rollinia exsucca	(DC.) A.DC.	3					3
Annonaceae	Rollinia insignis	R.E. Fr.	2					2
Annonaceae	Rollinia laurifolia	Schltdl.		7				7
Annonaceae	Rollinia maritima	Záchia					1	1
Annonaceae	Rollinia rugulosa	Schltdl.		1				1
Annonaceae	Rollinia salicifolia	Schltdl.		1			4	5
Annonaceae	Rollinia sericea	(R.E. Fr.) R.E. Fr.		6	1			7
Annonaceae	Rollinia sylvatica	(A. St.-Hil.) Martius		13	1			14
Annonaceae	Tetrameranthus laomae	D.R. Simpson	1					1
Annonaceae	Unonopsis duckei	R.E. Fr.	1					1
Annonaceae	Unonopsis floribunda	Diels	2					2
Annonaceae	Unonopsis guatterioides	(A.DC.) R.E.Fr.	16	3	5			24
Annonaceae	Xylopia amazonica	R.E.Fr.	2					2
Annonaceae	Xylopia aromatica	(Lam.) Mart.		4	15			19
Annonaceae	Xylopia barbata	Mart.	1					1
Annonaceae	Xylopia brasiliensis	Spreng.		7	1			8
Annonaceae	Xylopia calophylla	R.E.Fr.	3					3
Annonaceae	Xylopia crinita	R.E.Fr.	1					1
Annonaceae	Xylopia emarginata	Mart.	2	2	14			18
Annonaceae	Xylopia frutescens	Aubl.	2			1		3
Annonaceae	Xylopia langsdorfiana	St.Hilaire & Tulasne		2				2
Annonaceae	Xylopia nitida	Dunal	1					1
Annonaceae	Xylopia ochrantha	Mart.		1				1
Annonaceae	Xylopia parviflora	Spruce	4					4
Annonaceae	Xylopia polyantha	R.E. Fr.	1					1
Annonaceae	Xylopia sericea	A.St.-Hil.	1	4	9			14
Annonaceae	Xylopia spruceana	Benth. ex Spruce	2					2
Apocynaceae	Allamanda blanchetii	A.DC.				2		2
Apocynaceae	Ambelania duckei	Markgr.	1					1
Apocynaceae	Aspidosperma araracanga	Marc.-Ferr.	1					1
Apocynaceae	Aspidosperma auriculatum	Markgr.	2					2
Apocynaceae	Aspidosperma australe	Müll.Arg.			3		1	4
Apocynaceae	Aspidosperma carapanauba	Pichon	1					1
Apocynaceae	Aspidosperma cuspa	(Kunth) S.F.Blake ex Pittier		1	3	2		6
Apocynaceae	Aspidosperma cylindrocarpon	Müll.Arg.		8	8			16
Apocynaceae	Aspidosperma discolor	A.DC.		1	8			9
Apocynaceae	Aspidosperma excelsum	Benth.	7					7
Apocynaceae	Aspidosperma illustre	(Vell.) Kuhlm. & Piraja		1				1
Apocynaceae	Aspidosperma macrocarpon	Mart.			7			7
Apocynaceae	Aspidosperma multiflorum	A.DC.			1	4		5
Apocynaceae	Aspidosperma oblongum	A.DC.	2					2
Apocynaceae	Aspidosperma olivaceum	Müll.Arg.			3			3
Apocynaceae	Aspidosperma parvifolium	A.DC.	2	9	4			15
Apocynaceae	Aspidosperma polyneuron	Müll.Arg.		8	2			10
Apocynaceae	Aspidosperma pyrifolium	Mart.		1	1	4		6
Apocynaceae	Aspidosperma ramiflorum	Müll.Arg.		5	2			7
Apocynaceae	Aspidosperma rigidum	Rusby	7					7
Apocynaceae	Aspidosperma sandwithianum	Markgr.	1					1
Apocynaceae	Aspidosperma schultesii	Woodson	1					1
Apocynaceae	Aspidosperma spruceanum	Benth. ex Müll.Arg.	1	4	3			8
Apocynaceae	Aspidosperma subincanum	Mart. ex A.DC.		2	15	4		21
Apocynaceae	Aspidosperma tomentosum	Mart.			1			1
Apocynaceae	Calotropis procera	(Aiton) Dryand.				1		1
Apocynaceae	Couma guianensis	Aubl.	2					2
Apocynaceae	Couma macrocarpa	Barb.Rodr.	1					1
Apocynaceae	Couma utilis	(Mart.) Müll.Arg.	3					3
Apocynaceae	Hancornia speciosa	Gomes			1			1
Apocynaceae	Himatanthus attenuatus	(Benth.) Woodson	4					4
Apocynaceae	Himatanthus bracteatus	(A.DC.) Woodson	4		3			7
Apocynaceae	Himatanthus lancifolius	(Müll.Arg.) Woodson		1	2			3
Apocynaceae	Himatanthus obovatus	(Müll.Arg.) Woodson	1		3			4
Apocynaceae	Himatanthus phagedaenicus	(Mart.) Woodson			2	1		3
Apocynaceae	Himatanthus sucuuba	(Spruce ex Müll.Arg.) Woodson	9					9
Apocynaceae	Lacmellea arborescens	(Müll.Arg.) Markgr.	3					3
Apocynaceae	Macoubea guianensis	Aubl.	1					1
Apocynaceae	Macoubea sprucei	(Müll.Arg.) Markgr.	3					3
Apocynaceae	Malouetia arborea	(Vell.) Miers		1				1
Apocynaceae	Malouetia flavescens	(Willd. ex Roem. & Schult.) Müll.Arg.			2			2
Apocynaceae	Malouetia lata	Markgr.	1					1
Apocynaceae	Malouetia tamaquarina	(Aubl.) A.DC.	14					14
Apocynaceae	Microplumeria anomala	(Müll.Arg.) Markgr.	1					1
Apocynaceae	Odontadenia puncticulosa	(Rich.) Pulle	1		2			3
Apocynaceae	Parahancornia fasciculata	(Poir.) Benoist	1					1
Apocynaceae	Rauvolfia sellowii	Müll.Arg.			1			1
Apocynaceae	Rauvolfia sprucei	Müll.Arg.	3					3
Apocynaceae	Rhigospira quadrangularis	(Müll.Arg.) Miers	1					1
Apocynaceae	Secondatia densiflora	A.DC.			2			2
Apocynaceae	Tabernaemontana catharinensis	A.DC.		5				5
Apocynaceae	Tabernaemontana cymosa	Jacq.	1					1
Apocynaceae	Tabernaemontana hystrix	Steud.		3				3
Apocynaceae	Tabernaemontana hystrix	Steud.		4	2	1		7
Apocynaceae	Tabernaemontana rupicola	Benth.	2					2
Apocynaceae	Tabernaemontana sananho	Ruiz & Pav.	1					1
Apocynaceae	Tabernaemontana siphilitica	(L.f.) Leeuwenb.	1		1			2
Aquifoliaceae	Ilex affinis	Gardner			6			6
Aquifoliaceae	Ilex amara	Loes.		3				3
Aquifoliaceae	Ilex brasiliensis	(Spreng.) Loes.		1	1			2
Aquifoliaceae	Ilex brevicuspis	Reissek		3			1	4
Aquifoliaceae	Ilex cerasifolia	Reissek		2				2
Aquifoliaceae	Ilex conocarpa	Reissek		2	3			5
Aquifoliaceae	Ilex divaricata	Mart. ex Reissek	1					1
Aquifoliaceae	Ilex dumosa	Reissek		1			3	4
Aquifoliaceae	Ilex integerrima	Reissek		1				1
Aquifoliaceae	Ilex integrifolia	G.Nicholson			5			5
Aquifoliaceae	Ilex inundata	Poepp. ex Reissek	6					6
Aquifoliaceae	Ilex paraguariensis	A.St.-Hil.		4				4
Aquifoliaceae	Ilex pseudobuxus	Reissek		3			1	4
Aquifoliaceae	Ilex theizans	Mart. ex Reissek		9				9
Araliaceae	Aralia warmingiana	(Marchal) J.Wen		2				2
Araliaceae	Dendropanax cuneatus	(DC.) Decne. & Planch.	1	17	9		1	28
Araliaceae	Dendropanax macropodus	(Harms) Harms	2					2
Araliaceae	Oreopanax fulvus	Marchal		1				1
Araliaceae	Schefflera angustissima	(Marchal) Frodin		2				2
Araliaceae	Schefflera calva	(Cham.) Frodin & Fiaschi		6				6
Araliaceae	Schefflera distractiflora	(Harms) Frodin			1			1
Araliaceae	Schefflera macrocarpa	(Cham. & Schltdl.) Frodin			1			1
Araliaceae	Schefflera morototoni	(Aubl.) Maguire, Steyerm. & Frodin	2	6	15	1		24
Araliaceae	Schefflera vinosa	(Cham. & Schltdl.) Frodin & Fiaschi			2			2
Araucariaceae	Araucaria angustifolia	(Bertol.) Kuntze		6				6
Arecaceae	Acrocomia aculeata	(Jacq.) Lodd. ex Mart.		5	7	1		13
Arecaceae	Allagoptera caudescens	(Mart.) Kuntze		1				1
Arecaceae	Astrocaryum aculeatissimum	(Schott) Burret		2				2
Arecaceae	Astrocaryum aculeatum	G.Mey.	6		1			7
Arecaceae	Astrocaryum jauari	Mart.	19					19
Arecaceae	Astrocaryum murumuru	Mart.	15					15
Arecaceae	Astrocaryum vulgare	Mart.	1		4	1		6
Arecaceae	Attalea butyracea	(Mutis ex L.f.) Wess.Boer	1					1
Arecaceae	Attalea maripa	(Aubl.) Mart.	5					5
Arecaceae	Attalea oleifera	Barb.Rodr.			1	1		2
Arecaceae	Attalea phalerata	Mart. ex Spreng.	4		8			12
Arecaceae	Attalea racemosa	Spruce	1					1
Arecaceae	Attalea speciosa	Mart.			1			1
Arecaceae	Bactris acanthocarpa	Mart.		1				1
Arecaceae	Bactris campestris	Poepp.	1					1
Arecaceae	Bactris gasipaes	Kunth	2					2
Arecaceae	Bactris glaucescens	Drude			4			4
Arecaceae	Bactris hirta	Mart.	1					1
Arecaceae	Bactris maraja	Mart.	1					1
Arecaceae	Bactris setosa	Mart.		1				1
Arecaceae	Butia capitata	(Mart.) Becc.			1			1
Arecaceae	Copernicia alba	Morong			2			2
Arecaceae	Copernicia prunifera	(Mill.) H.E.Moore	1					1
Arecaceae	Desmoncus polyacanthos	Mart.	1					1
Arecaceae	Euterpe edulis	Mart.		9	5			14
Arecaceae	Euterpe oleracea	Mart.	23					23
Arecaceae	Geonoma laxiflora	Mart.	2					2
Arecaceae	Geonoma pohliana	Mart.			1			1
Arecaceae	Geonoma pohliana subsp. weddelliana	(H.Wendl. ex Drude) A.J.Hend.		3	1			4
Arecaceae	Geonoma schottiana	Mart.		6			1	7
Arecaceae	Iriartea deltoidea	Ruiz & Pav.	2					2
Arecaceae	Manicaria saccifera	Gaertn.	3					3
Arecaceae	Mauritia carana	Wallace	2					2
Arecaceae	Mauritia flexuosa	L.f.	7		7			14
Arecaceae	Mauritiella aculeata	(Kunth) Burret	3					3
Arecaceae	Mauritiella armata	(Mart.) Burret	1		6			7
Arecaceae	Oenocarpus bacaba	Mart.	10					10
Arecaceae	Oenocarpus bataua	Mart.	11					11
Arecaceae	Oenocarpus distichus	Mart.	4		6			10
Arecaceae	Oenocarpus mapora	H.Karst.	1					1
Arecaceae	Phytelephas macrocarpa	Ruiz & Pav.	1					1
Arecaceae	Socratea exorrhiza	(Mart.) H.Wendl.	14					14
Arecaceae	Syagrus cocoides	Mart.			1			1
Arecaceae	Syagrus comosa	(Mart.) Mart.			2			2
Arecaceae	Syagrus oleracea	(Mart.) Becc.		3	5			8
Arecaceae	Syagrus pseudococos	(Raddi) Glassman		1				1
Arecaceae	Syagrus romanzoffiana	(Cham.) Glassman		23	4		9	36
Asparagaceae	Cordyline congesta	(Sweet) Steud.		2				2
Asteraceae	Baccharis dracunculifolia	DC.					1	1
Asteraceae	Baccharis intermixta	Gardner		1				1
Asteraceae	Baccharis oblongifolia	(Ruiz & Pav.) Pers.		1				1
Asteraceae	Baccharis serrulata	(Lam.) Pers.			1			1
Asteraceae	Cacalia rubriramea	(Mart. ex DC.) Kuntze		1				1
Asteraceae	Critonia morifolia	(Mill.) R.M. King & H. Rob.		1				1
Asteraceae	Cyanthillium cinereum	(L.) H.Rob.		7				7
Asteraceae	Dasyphyllum spinescens	(Less.) Cabrera		1			1	2
Asteraceae	Eremanthus erythropappus	(DC.) MacLeish		1				1
Asteraceae	Eremanthus incanus	(Less.) Less.		3				3
Asteraceae	Gochnatia barrosii	Cabrera		1				1
Asteraceae	Gochnatia paniculata	(Less.) Cabrera		2				2
Asteraceae	Gochnatia polymorpha	(Less.) Cabrera		4	3		4	11
Asteraceae	Heterocondylus alatus	(Vell.) R.M.King & H.Rob.		1				1
Asteraceae	Koanophyllon tinctorium	Arruda			2			2
Asteraceae	Piptocarpha macropoda	(DC.) Baker		5	8			13
Asteraceae	Piptocarpha rotundifolia	(Less.) Baker			3			3
Asteraceae	Piptocarpha sellowii	(Sch.Bip.) Baker		2				2
Asteraceae	Vernonanthura ferruginea	(Less.) H.Rob.			1			1
Asteraceae	Vernonanthura phosphorica	(Vell.) H.Rob.			1			1
Bignoniaceae	Crescentia amazonica	Ducke	5					5
Bignoniaceae	Cybistax antisyphilitica	(Mart.) Mart.		1				1
Bignoniaceae	Fridericia dichotoma	(Jacq.) L.G.Lohmann				2		2
Bignoniaceae	Fridericia dispar	(Bureau ex K.Schum.) L.G.Lohmann				2		2
Bignoniaceae	Fridericia platyphylla	(Cham.) L.G.Lohmann			1	2		3
Bignoniaceae	Handroanthus barbatus	(E.Mey.) Mattos	24					24
Bignoniaceae	Handroanthus chrysotrichus	(Mart. ex DC.) Mattos		2	2		1	5
Bignoniaceae	Handroanthus heptaphyllus	(Vell.) Mattos	2	7	15	1	1	26
Bignoniaceae	Handroanthus pulcherrimus	(Sandwith) S.O.Grose					1	1
Bignoniaceae	Handroanthus serratifolius	(Vahl) S.O.Grose	1	6	10	5		22
Bignoniaceae	Handroanthus spongiosus	(Rizzini) S.O.Grose				1		1
Bignoniaceae	Handroanthus umbellatus	(Sond.) Mattos		9	2			11
Bignoniaceae	Handroanthus vellosoi	(Toledo) Mattos		1				1
Bignoniaceae	Jacaranda brasiliana	(Lam.) Pers.			5			5
Bignoniaceae	Jacaranda caroba	(Vell.) DC.			4			4
Bignoniaceae	Jacaranda copaia	(Aubl.) D.Don	7					7
Bignoniaceae	Jacaranda cuspidifolia	Mart.		1	6			7
Bignoniaceae	Jacaranda macrantha	Cham.		8	1			9
Bignoniaceae	Jacaranda micrantha	Cham.		1			2	3
Bignoniaceae	Jacaranda puberula	Cham.		7	2			9
Bignoniaceae	Pachyptera kerere	(Aubl.) Sandwith	2					2
Bignoniaceae	Sparattosperma leucanthum	(Vell.) K.Schum.		2	1			3
Bignoniaceae	Tabebuia aurea	(Silva Manso) Benth. & Hook.f. ex S.Moore			11	1		12
Bignoniaceae	Tabebuia cassinoides	(Lam.) DC.		3				3
Bignoniaceae	Tabebuia obtusifolia	(Cham.) Bureau		1				1
Bignoniaceae	Tabebuia ochracea	A.H. Gentry		4	3	2		9
Bignoniaceae	Tabebuia roseoalba	(Ridl.) Sandwith		3	10			13
Bignoniaceae	Tecoma stans	(L.) Juss. ex Kunth					1	1
Bignoniaceae	Zeyheria tuberculosa	(Vell.) Bureau ex Verl.		2	1			3
Bixaceae	Bixa arborea	Huber	1	1				2
Bixaceae	Bixa urucurana	Willd.	1					1
Bixaceae	Cochlospermum vitifolium	(Willd.) Spreng.				1		1
Boraginaceae	Cordia alliodora	(Ruiz & Pav.) Oken			3	1		4
Boraginaceae	Cordia americana	(L.) Gottschling & J.S.Mill.		8			3	11
Boraginaceae	Cordia bicolor	A.DC.			1			1
Boraginaceae	Cordia bullata var. globosa	(Jacq.) Govaerts				1		1
Boraginaceae	Cordia curassavica	(Jacq.) Roem. & Schult.				2		2
Boraginaceae	Cordia dichotoma	G.Forst.			2			2
Boraginaceae	Cordia ecalyculata	Vell.		8	1			9
Boraginaceae	Cordia exaltata	Lam.	1					1
Boraginaceae	Cordia glabrata	(Mart.) A.DC.			10			10
Boraginaceae	Cordia goeldiana	Huber	1					1
Boraginaceae	Cordia magnoliifolia	Cham.		2				2
Boraginaceae	Cordia naidophila	I.M.Johnst.	1					1
Boraginaceae	Cordia nodosa	Lam.	13					13
Boraginaceae	Cordia rufescens	A.DC.		4		2		6
Boraginaceae	Cordia scabrifolia	A.DC.	2					2
Boraginaceae	Cordia sellowiana	Cham.	1	13	11			25
Boraginaceae	Cordia superba	Cham.			2			2
Boraginaceae	Cordia tetrandra	Aubl.	5					5
Boraginaceae	Cordia trichotoma	(Vell.) Arráb. ex Steud.		9	3			12
Boraginaceae	Tournefortia rubicunda	Salzm. ex DC.				1		1
Burseraceae	Commiphora leptophloeos	(Mart.) J.B.Gillett			1	1		2
Burseraceae	Crepidospermum rhoifolium	(Benth.) Triana & Planch.	2					2
Burseraceae	Dacryodes glabra	(Steyerm.) Cuatrec.	1					1
Burseraceae	Dacryodes microcarpa	Cuatrec.	3					3
Burseraceae	Protium amazonicum	(Cuatrec.) Daly	1					1
Burseraceae	Protium apiculatum	Swart	2					2
Burseraceae	Protium aracouchini	Marchand	1					1
Burseraceae	Protium brasiliense	Engl.		2	3			5
Burseraceae	Protium decandrum	(Aubl.) Marchand	2					2
Burseraceae	Protium divaricatum	Engl.	2					2
Burseraceae	Protium elegans	Engl.			2			2
Burseraceae	Protium ferrugineum	(Engl.) Engl.	1					1
Burseraceae	Protium giganteum	Engl.	2					2
Burseraceae	Protium grandifolium	Engl.	1					1
Burseraceae	Protium guianense	(Aubl.) Marchand	1					1
Burseraceae	Protium hebetatum	D.C. Daly	2					2
Burseraceae	Protium heptaphyllum	(Aubl.) Marchand	8	16	23	2		49
Burseraceae	Protium krukoffii	Swart	6					6
Burseraceae	Protium llanorum	Cuatrec.	2					2
Burseraceae	Protium nodulosum	Swart	4					4
Burseraceae	Protium paniculatum	Engl.	2					2
Burseraceae	Protium pilosissimum	Engl.	1		3			4
Burseraceae	Protium pilosum	(Cuatrec.) D.C. Daly	2					2
Burseraceae	Protium polybotryum	(Turcz.) Engl.	1					1
Burseraceae	Protium rubrum	Cuatrec.	1					1
Burseraceae	Protium sagotianum	Marchand	1					1
Burseraceae	Protium spruceanum	(Benth.) Engl.	5	15	15			35
Burseraceae	Protium subserratum	(Engl.) Engl.	1					1
Burseraceae	Protium tenuifolium	(Engl.) Engl.	3					3
Burseraceae	Protium trifoliolatum	Engl.	3					3
Burseraceae	Protium unifoliolatum	Engl.	3					3
Burseraceae	Protium warmingiana	March,L.		2				2
Burseraceae	Protium widgrenii	Engl.		6				6
Burseraceae	Tetragastris altissima	(Aubl.) Swart	2		3			5
Burseraceae	Tetragastris balsamifera	(Sw.) Oken			3			3
Burseraceae	Tetragastris panamensis	(Engl.) Kuntze	1					1
Burseraceae	Trattinnickia glaziovii	Swart	1					1
Burseraceae	Trattinnickia rhoifolia	Willd.	1					1
Cactaceae	Cereus hildmannianus	K.Schum.					1	1
Cactaceae	Cereus jamacaru	DC.				4		4
Cactaceae	Harrisia adscendens	(Gürke) Britton & Rose				1		1
Cactaceae	Pilosocereus gounellei	(F.A.C.Weber ex K.Schum.) Byles & G.D.Rowley				2		2
Calophyllaceae	Caraipa costata	Spruce ex Benth.	1					1
Calophyllaceae	Caraipa densifolia	Mart.	3					3
Calophyllaceae	Caraipa grandifolia	Mart.	12					12
Calophyllaceae	Caraipa heterocarpa	Ducke	1					1
Calophyllaceae	Caraipa punctulata	Ducke	1					1
Calophyllaceae	Caraipa richardiana	Cambess.	4					4
Calophyllaceae	Caraipa savannarum	Kubitzki	1					1
Calophyllaceae	Haploclathra paniculata	(Mart.) Benth.	1					1
Calophyllaceae	Kielmeyera albopunctata	Saddi		1				1
Calophyllaceae	Kielmeyera coriacea	Mart.			3			3
Calophyllaceae	Kielmeyera grandiflora	(Wawra) Saddi		1				1
Calophyllaceae	Kielmeyera lathrophyton	Saddi		1				1
Calophyllaceae	Kielmeyera rubriflora	Cambess.			3			3
Calophyllaceae	Kielmeyera speciosa	A. St.-Hil.			1			1
Canellaceae	Cinnamodendron dinisii	Schwacke		3				3
Cannabaceae	Celtis brasiliensis	(Gardner) Planch.		1	1			2
Cannabaceae	Celtis iguanaea	(Jacq.) Sarg.		10	11	3	5	29
Cannabaceae	Trema micrantha	(L.) Blume		12	2			14
Capparaceae	Anisocapparis speciosa	(Griseb.) Cornejo & Iltis			1			1
Capparaceae	Crateva tapia	L.	19		1	1		21
Capparaceae	Cynophalla flexuosa	(L.) J.Presl		2		3		5
Capparaceae	Cynophalla retusa	(Griseb.) Cornejo & Iltis		1	1			2
Capparaceae	Quadrella cynophallophora	(L.) Hutch.				1		1
Cardiopteridaceae	Citronella gongonha	(Mart.) R.A.Howard		3	1		2	6
Cardiopteridaceae	Citronella paniculata	(Mart.) R.A.Howard		2	1			3
Cardiopteridaceae	Dendrobangia boliviana	Rusby	1					1
Caricaceae	Jacaratia spinosa	(Aubl.) A.DC.	1	5	4			10
Caricaceae	Vasconcellea microcarpa	(Jacq.) A.DC.	2					2
Caryocaraceae	Caryocar brasiliense	A.St.-Hil.			3			3
Caryocaraceae	Caryocar edule	Casar.	1					1
Caryocaraceae	Caryocar glabrum	(Aubl.) Pers.	7					7
Caryocaraceae	Caryocar microcarpum	Ducke	10					10
Caryocaraceae	Caryocar pallidum	A.C.Sm.	1					1
Celastraceae	Cheiloclinium cognatum	(Miers) A.C.Sm.			16			16
Celastraceae	Maytenus alaternoides	Reissek		4	5			9
Celastraceae	Maytenus cassineformis	Reissek					1	1
Celastraceae	Maytenus dasyclados	Mart.					2	2
Celastraceae	Maytenus distichophylla	Mart.				3		3
Celastraceae	Maytenus ebenifolia	Reissek	1					1
Celastraceae	Maytenus evonymoides	Reissek		3				3
Celastraceae	Maytenus glazioviana	Loes. ex Taub.		7				7
Celastraceae	Maytenus guyanensis	Klotzsch ex Reissek	3					3
Celastraceae	Maytenus ilicifolia	Mart. ex Reissek		7			1	8
Celastraceae	Maytenus obtusifolia	Mart.		1				1
Celastraceae	Maytenus officinalis	Mabb.		1			1	2
Celastraceae	Maytenus pittieriana	Steyerm.		1	2			3
Celastraceae	Maytenus rigida	Mart.		1	1			2
Celastraceae	Maytenus robusta	Reissek		10	2			12
Celastraceae	Maytenus salicifolia	Reissek		6	1			7
Celastraceae	Peritassa dulcis	(Benth.) Miers	1		4			5
Celastraceae	Peritassa laevigata	(Hoffmanns. ex Link) A.C.Sm.	1					1
Celastraceae	Plenckia populnea	Reissek		1				1
Celastraceae	Salacia amygdalina	Peyr.			1			1
Celastraceae	Salacia elliptica	(Mart.) G.Don		6	15			21
Celastraceae	Salacia gigantea	Loes.	2					2
Celastraceae	Salacia impressifolia	(Miers) A.C.Sm.	2	1	2			5
Celastraceae	Salacia spectabilis	A.C. Sm.	2					2
Chloranthaceae	Hedyosmum brasiliense	Mart.		3	6			9
Chrysobalanaceae	Acioa edulis	Prance	1					1
Chrysobalanaceae	Couepia bracteosa	Benth.	1					1
Chrysobalanaceae	Couepia elata	Ducke	1					1
Chrysobalanaceae	Couepia guianensis	Aubl.	1					1
Chrysobalanaceae	Couepia krukovii	Standl.	1					1
Chrysobalanaceae	Couepia longipendula	Pilg.	2					2
Chrysobalanaceae	Couepia macrophylla	Spruce ex Hook.f.	1					1
Chrysobalanaceae	Couepia meridionalis	Prance		1				1
Chrysobalanaceae	Couepia monteclarensis	Prance			1			1
Chrysobalanaceae	Couepia paraensis	(Mart. & Zucc.) Benth.	20					20
Chrysobalanaceae	Couepia parillo	DC.	3					3
Chrysobalanaceae	Couepia robusta	Huber	1					1
Chrysobalanaceae	Couepia schottii	Fritsch		1				1
Chrysobalanaceae	Couepia spicata	Ducke	1					1
Chrysobalanaceae	Couepia uiti	(Mart. & Zucc.) Benth. ex Hook.f.			2			2
Chrysobalanaceae	Couepia williamsii	J.F.Macbr.	1					1
Chrysobalanaceae	Exellodendron barbatum	(Ducke) Prance	1					1
Chrysobalanaceae	Exellodendron coriaceum	(Benth.) Prance	1					1
Chrysobalanaceae	Hirtella burchellii	Britton	1					1
Chrysobalanaceae	Hirtella glandulosa	Spreng.			16	2		18
Chrysobalanaceae	Hirtella gracilipes	(Hook.f.) Prance		1	14	2		17
Chrysobalanaceae	Hirtella hebeclada	Moric. ex DC.		6		1		7
Chrysobalanaceae	Hirtella hispidula	Miq.	2					2
Chrysobalanaceae	Hirtella hoehnei	Pilg.			2			2
Chrysobalanaceae	Hirtella martiana	Hook.f.			1			1
Chrysobalanaceae	Hirtella physophora	Mart. & Zucc.	2					2
Chrysobalanaceae	Hirtella rodriguesii	Prance	1					1
Chrysobalanaceae	Hirtella schultesii	Prance	1					1
Chrysobalanaceae	Hirtella triandra	Sw.	5		1			6
Chrysobalanaceae	Licania apetala	(E.Mey.) Fritsch	9		17	2		28
Chrysobalanaceae	Licania araneosa	Taub.			1			1
Chrysobalanaceae	Licania blackii	Prance			3	2		5
Chrysobalanaceae	Licania bracteata	Prance	4					4
Chrysobalanaceae	Licania canescens	Benoist	5					5
Chrysobalanaceae	Licania gardneri	(Hook.f.) Fritsch.		1	2			3
Chrysobalanaceae	Licania gracilipes	Taub.	1					1
Chrysobalanaceae	Licania guianensis	(Aubl.) Griseb.	5					5
Chrysobalanaceae	Licania heteromorpha	Benth.	25					25
Chrysobalanaceae	Licania hoehnei	Pilg.			3			3
Chrysobalanaceae	Licania humilis	Cham. & Schltdl.			1			1
Chrysobalanaceae	Licania kunthiana	Hook.f.	2		5			7
Chrysobalanaceae	Licania laevigata	Prance	2					2
Chrysobalanaceae	Licania lata	J.F.Macbr.	1					1
Chrysobalanaceae	Licania latifolia	Benth. ex Hook.f.	2					2
Chrysobalanaceae	Licania laxiflora	Fritsch	1					1
Chrysobalanaceae	Licania licaniiflora	(Sagot) S.F.Blake	3					3
Chrysobalanaceae	Licania longipedicellata	Ducke	1					1
Chrysobalanaceae	Licania longipetala	Prance	1					1
Chrysobalanaceae	Licania longistyla	(Hook.f.) Fritsch	4					4
Chrysobalanaceae	Licania macrophylla	Benth.	14					14
Chrysobalanaceae	Licania membranacea	Sagot ex Laness.	1					1
Chrysobalanaceae	Licania micrantha	Miq.	10					10
Chrysobalanaceae	Licania minutiflora	(Sagot) Fritsch			2			2
Chrysobalanaceae	Licania mollis	Benth.	4					4
Chrysobalanaceae	Licania niloi	Prance	1					1
Chrysobalanaceae	Licania oblongifolia	Standl.	2					2
Chrysobalanaceae	Licania octandra	(Hoffmanns. ex Schult.) Kuntze	6		1			7
Chrysobalanaceae	Licania pallida	(Hook.f.) Spruce ex Sagot	2					2
Chrysobalanaceae	Licania parviflora	Benth.	2					2
Chrysobalanaceae	Licania parvifolia	Huber	7	1	3			11
Chrysobalanaceae	Licania reticulata	Prance	1					1
Chrysobalanaceae	Licania rigida	Benth.			2			2
Chrysobalanaceae	Licania sandwithii	Prance	1					1
Chrysobalanaceae	Licania sclerophylla	(Mart. ex Hook.f.) Fritsch	2		3			5
Chrysobalanaceae	Licania spicata	Hook.f.		1				1
Chrysobalanaceae	Licania sprucei	(Hook.f.) Fritsch.	1					1
Chrysobalanaceae	Licania tomentosa	(Benth.) Fritsch.			1			1
Chrysobalanaceae	Parinari campestris	Aubl.	1					1
Chrysobalanaceae	Parinari excelsa	Sabine	11					11
Chrysobalanaceae	Parinari montana	Aubl.	2					2
Chrysobalanaceae	Parinari parvifolia	Sandwith	1					1
Chrysobalanaceae	Parinari rodolphii	Huber	2					2
Chrysobalanaceae	Parinari sprucei	Hook.f.	1					1
Clethraceae	Clethra scabra	Pers.		11				11
Clusiaceae	Calophyllum brasiliense	Cambess.	23	23	26			72
Clusiaceae	Clusia columnaris	Engl.	2					2
Clusiaceae	Clusia criuva	Cambess.		5				5
Clusiaceae	Clusia flavida	(Benth.) Pipoly	2					2
Clusiaceae	Clusia hilariana	Schltdl.		1				1
Clusiaceae	Clusia nemorosa	G.Mey.	4					4
Clusiaceae	Clusia palmicida	Rich. ex Planch. & Triana	1					1
Clusiaceae	Clusia pernambucensis	G.Mariz			1			1
Clusiaceae	Clusia renggerioides	Planch. & Triana	1					1
Clusiaceae	Clusia spathulifolia	Engl.	1					1
Clusiaceae	Garcinia brasiliensis	Mart.	11	10	3			24
Clusiaceae	Garcinia macrophylla	Mart.	6					6
Clusiaceae	Garcinia madruno	(Kunth) Hammel	12		1			13
Clusiaceae	Moronobea pulchra	Ducke	1					1
Clusiaceae	Platonia insignis	Mart.	1					1
Clusiaceae	Symphonia globulifera	L.f.	16	2				18
Clusiaceae	Tovomita acutiflora	M.Barros & G.Mariz	3					3
Clusiaceae	Tovomita brasiliensis	(Mart.) Walp.	2					2
Clusiaceae	Tovomita brevistaminea	Engl.	1					1
Clusiaceae	Tovomita choisyana	Planch. & Triana	5					5
Clusiaceae	Tovomita macrophylla	(Poepp.) Walp.	1					1
Clusiaceae	Tovomita obovata	Engl.	1					1
Clusiaceae	Tovomita pyrifolia	Planch. & Triana	3					3
Clusiaceae	Tovomita rostrata	Huber	1					1
Clusiaceae	Tovomita schomburgkii	Planch. & Triana	5					5
Clusiaceae	Tovomita spruceana	Planch. & Triana	1					1
Clusiaceae	Tovomita tenuiflora	Benth. ex Planch. & Triana	1					1
Clusiaceae	Tovomita triflora	Huber	1					1
Clusiaceae	Tovomita umbellata	Benth.	3					3
Clusiaceae	Tovomitopsis saldanhae	Engl.		4				4
Combretaceae	Buchenavia acuminata	Exell & Stace	1					1
Combretaceae	Buchenavia grandis	Ducke	3					3
Combretaceae	Buchenavia macrophylla	Spruce ex Eichler	5					5
Combretaceae	Buchenavia oxycarpa	(Mart.) Eichler	5		2			7
Combretaceae	Buchenavia parvifolia	Ducke	1					1
Combretaceae	Buchenavia suaveolens	Eichler	1					1
Combretaceae	Buchenavia tetraphylla	(Aubl.) R.A.Howard	1		1	4		6
Combretaceae	Buchenavia tomentosa	Eichler	1		6			7
Combretaceae	Combretum cacoucia	Exell ex Sandwith	4					4
Combretaceae	Combretum duarteanum	Cambess.			2	2		4
Combretaceae	Combretum lanceolatum	Pohl ex Eichler			1	1		2
Combretaceae	Combretum laxum	Jacq.	1		3			4
Combretaceae	Combretum leprosum	Mart.		1	1	3		5
Combretaceae	Combretum mellifluum	Eichler				2		2
Combretaceae	Combretum rotundifolium	Rich.	3					3
Combretaceae	Combretum vernicosum	Rusby			1			1
Combretaceae	Terminalia actinophylla	Mart.				1		1
Combretaceae	Terminalia amazonia	(J.F.Gmel.) Exell	2					2
Combretaceae	Terminalia argentea	Mart.	1		9			10
Combretaceae	Terminalia australis	Cambess.		1			2	3
Combretaceae	Terminalia dichotoma	G.Mey.	13					13
Combretaceae	Terminalia fagifolia	Mart.			1	2		3
Combretaceae	Terminalia glabrescens	Mart.		9	15			24
Combretaceae	Terminalia guyanensis	Eichler	3					3
Combretaceae	Terminalia oblonga	(Ruiz & Pav.) Steud.	1					1
Combretaceae	Terminalia phaeocarpa	Eichler			5			5
Combretaceae	Terminalia reitzii	Exell		1				1
Combretaceae	Terminalia triflora	(Griseb.) Lillo		5				5
Connaraceae	Connarus perrottetii	(DC.) Planch.	1		1			2
Connaraceae	Connarus regnellii	Schellenb.		4				4
Connaraceae	Connarus suberosus	Planch.		1	2			3
Connaraceae	Rourea induta	Planch.			1			1
Convolvulaceae	Ipomoea carnea	Jacq.				1		1
Cunoniaceae	Lamanonia ternata	Vell.		8	11			19
Cunoniaceae	Weinmannia paulliniifolia	Pohl		2				2
Cyatheaceae	Alsophila setosa	Kaulf.		1				1
Cyatheaceae	Alsophila sternbergii	(Sternb.) D.S. Conant		4	1			5
Cyatheaceae	Cyathea atrovirens	(Langsd. & Fisch.) Domin		4				4
Cyatheaceae	Cyathea corcovadensis	(Raddi) Domin		3				3
Cyatheaceae	Cyathea delgadii	Sternb.		4	1			5
Cyatheaceae	Cyathea phalerata	Mart.		4	1			5
Cyatheaceae	Cyathea pungens	(Willd.) Domin			3			3
Dichapetalaceae	Stephanopodium engleri	Baill.		1				1
Dichapetalaceae	Tapura amazonica	Poepp.	3		8			11
Dichapetalaceae	Tapura guianensis	Aubl.	2	1	1	1		5
Dichapetalaceae	Tapura juruana	(Ule) Rizzini	6					6
Dicksoniaceae	Dicksonia sellowiana	Hook.		3				3
Dilleniaceae	Curatella americana	L.			16	4		20
Dilleniaceae	Davilla elliptica	A.St.-Hil.			2			2
Dilleniaceae	Davilla kunthii	A.St.-Hil.			1			1
Dilleniaceae	Davilla rugosa	Poir.	2					2
Dilleniaceae	Doliocarpus dentatus	(Aubl.) Standl.	2		2			4
Ebenaceae	Diospyros artanthifolia	Mart. ex Miq.	4					4
Ebenaceae	Diospyros batocana	Hiern			1			1
Ebenaceae	Diospyros burchellii	Hiern			1			1
Ebenaceae	Diospyros glomerata	Spruce ex Hiern	1					1
Ebenaceae	Diospyros guianensis	(Aubl.) Gürke	10		3			13
Ebenaceae	Diospyros hispida	A.DC.		3	11			14
Ebenaceae	Diospyros inconstans	Jacq.		3			5	8
Ebenaceae	Diospyros kondor	B.Walln.	1					1
Ebenaceae	Diospyros poeppigiana	A.DC.	3					3
Ebenaceae	Diospyros sericea	A.DC.			4	2		6
Ebenaceae	Diospyros tetrasperma	Sw.			3			3
Ebenaceae	Diospyros vestita	Benoist	1					1
Ebenaceae	Diospyros xavantina	Sothers			2			2
Elaeocarpaceae	Sloanea duckei	Earle Sm.	1					1
Elaeocarpaceae	Sloanea eichleri	K.Schum.	1					1
Elaeocarpaceae	Sloanea floribunda	Spruce ex Benth.	9					9
Elaeocarpaceae	Sloanea garckeana	K.Schum.	1	3	2			6
Elaeocarpaceae	Sloanea grandiflora	Sm.	1					1
Elaeocarpaceae	Sloanea guianensis	(Aubl.) Benth.	7	8	3			18
Elaeocarpaceae	Sloanea latifolia	(Rich.) K.Schum.	3					3
Elaeocarpaceae	Sloanea laurifolia	(Willd.) Benth.	6					6
Elaeocarpaceae	Sloanea monosperma	Vell.		10	3			13
Elaeocarpaceae	Sloanea nitida	G. Don	2					2
Elaeocarpaceae	Sloanea obtusifolia	(Moric.) K.Schum.	1					1
Elaeocarpaceae	Sloanea pittieriana	Steyerm.	1					1
Elaeocarpaceae	Sloanea porphyrocarpa	Ducke	6					6
Elaeocarpaceae	Sloanea pubescens	Benth.	1					1
Elaeocarpaceae	Sloanea synandra	Spruce ex Benth.	1					1
Elaeocarpaceae	Sloanea terniflora	(Moc. & Sessé ex DC.) Standl.	1					1
Elaeocarpaceae	Sloanea tuerckheimii	Donn.Sm.			1			1
Ericaceae	Gaylussacia brasiliensis	(Spreng.) Meisn.		2	1			3
Erythroxylaceae	Erythroxylum ambiguum	Peyr.		1	2			3
Erythroxylaceae	Erythroxylum amplifolium	Baill.		1	4			5
Erythroxylaceae	Erythroxylum anguifugum	Mart.			6			6
Erythroxylaceae	Erythroxylum argentinum	O.E.Schulz		2			1	3
Erythroxylaceae	Erythroxylum betulaceum	Mart.			1			1
Erythroxylaceae	Erythroxylum buxus	Peyr.		1				1
Erythroxylaceae	Erythroxylum citrifolium	A.St.-Hil.	1	1	2			4
Erythroxylaceae	Erythroxylum cuneifolioides	E.W. Berry		3	1			4
Erythroxylaceae	Erythroxylum daphnites	Mart.			12			12
Erythroxylaceae	Erythroxylum deciduum	A.St.-Hil.		5	8	1	2	16
Erythroxylaceae	Erythroxylum impressum	O.E.Schulz	1					1
Erythroxylaceae	Erythroxylum kapplerianum	Peyr.	4					4
Erythroxylaceae	Erythroxylum macrophyllum	Cav.	1					1
Erythroxylaceae	Erythroxylum mucronatum	Benth.	2					2
Erythroxylaceae	Erythroxylum passerinum	Mart.		1				1
Erythroxylaceae	Erythroxylum pauferrense	Plowman				1		1
Erythroxylaceae	Erythroxylum pelleterianum	A.St.-Hil.		3				3
Erythroxylaceae	Erythroxylum pungens	O.E.Schulz				2		2
Erythroxylaceae	Erythroxylum spruceanum	Peyr.	1					1
Erythroxylaceae	Erythroxylum suberosum	A.St.-Hil.		1				1
Erythroxylaceae	Erythroxylum tucuruiense	Plowman	2					2
Escalloniaceae	Escallonia bifida	Link & Otto		1			1	2
Euphorbiaceae	Acalypha macrostachya	Jacq.	1					1
Euphorbiaceae	Actinostemon concolor	(Spreng.) Müll.Arg.		12	1		6	19
Euphorbiaceae	Actinostemon klotzschii	(Didr.) Pax		9				9
Euphorbiaceae	Adelia membranifolia	(Müll.Arg.) Chodat & Hassl.		1	1			2
Euphorbiaceae	Adelia ricinella	L.	3					3
Euphorbiaceae	Alchornea castaneifolia	(Humb. & Bonpl. ex Willd.) A.Juss.	6		1			7
Euphorbiaceae	Alchornea discolor	Poepp.	13		6			19
Euphorbiaceae	Alchornea glandulosa	Poepp.		12	5			17
Euphorbiaceae	Alchornea glandulosa subsp. iricurana	(Casar.) Secco		1	2			3
Euphorbiaceae	Alchornea latifolia	Sw.	1					1
Euphorbiaceae	Alchornea sidifolia	Müll.Arg.		1				1
Euphorbiaceae	Alchornea triplinervia	(Spreng.) Müll.Arg.	2	29	2		1	34
Euphorbiaceae	Alchorneopsis floribunda	(Benth.) Müll.Arg.	4					4
Euphorbiaceae	Aparisthmium cordatum	(A.Juss.) Baill.	2	3				5
Euphorbiaceae	Cnidoscolus quercifolius	Pohl				2		2
Euphorbiaceae	Cnidoscolus vitifolius var. cnicodendrum	(Griseb.) Lourteig & O'Donnell			1			1
Euphorbiaceae	Conceveiba guianensis	Aubl.	6					6
Euphorbiaceae	Conceveiba martiana	Baill.	2					2
Euphorbiaceae	Croton campestris	A.St.-Hil.				3		3
Euphorbiaceae	Croton celtidifolius	Baill.		1				1
Euphorbiaceae	Croton conduplicatus	Kunth				1		1
Euphorbiaceae	Croton cuneatus	Klotzsch	7		2			9
Euphorbiaceae	Croton floribundus	Spreng.		21	2			23
Euphorbiaceae	Croton matourensis	Aubl.	3					3
Euphorbiaceae	Croton organensis	Baill.		1				1
Euphorbiaceae	Croton piptocalyx	Müll.Arg.		1				1
Euphorbiaceae	Croton priscus	Croizat			1			1
Euphorbiaceae	Croton sonderianus	Müll.Arg.				2		2
Euphorbiaceae	Croton urucurana	Baill.		14	3			17
Euphorbiaceae	Euphorbia tirucalli	L.				1		1
Euphorbiaceae	Glycydendron amazonicum	Ducke	8					8
Euphorbiaceae	Hevea benthamiana	Müll.Arg.	2					2
Euphorbiaceae	Hevea brasiliensis	(Willd. ex A.Juss.) Müll.Arg.	21					21
Euphorbiaceae	Hevea guianensis	Aubl.	7					7
Euphorbiaceae	Hevea spruceana	(Benth.) Müll.Arg.	16					16
Euphorbiaceae	Hura crepitans	L.	16					16
Euphorbiaceae	Jatropha mollissima	(Pohl) Baill.				2		2
Euphorbiaceae	Jatropha mollissima var. mollissima	(Pohl) Baill.				1		1
Euphorbiaceae	Jatropha mutabilis	(Pohl) Baill.				1		1
Euphorbiaceae	Jatropha ribifolia	(Pohl) Baill.				1		1
Euphorbiaceae	Joannesia princeps	Vell.		1				1
Euphorbiaceae	Mabea angularis	Hollander	1					1
Euphorbiaceae	Mabea fistulifera	Mart.		1	1			2
Euphorbiaceae	Mabea nitida	Spruce ex Benth.	13					13
Euphorbiaceae	Mabea occidentalis	Benth.			1			1
Euphorbiaceae	Mabea paniculata	Spruce ex Benth.			3			3
Euphorbiaceae	Mabea piriri	Aubl.	1					1
Euphorbiaceae	Mabea pohliana	(Benth.) Müll.Arg.			3			3
Euphorbiaceae	Mabea pulcherrima	Müll.Arg.	1					1
Euphorbiaceae	Mabea speciosa	Müll.Arg.	13					13
Euphorbiaceae	Mabea subsessilis	Pax & K.Hoffm.	1					1
Euphorbiaceae	Manihot anomala	Pohl			2			2
Euphorbiaceae	Maprounea guianensis	Aubl.	3	3	9	2		17
Euphorbiaceae	Micrandra elata	(Didr.) Müll.Arg.			1			1
Euphorbiaceae	Micrandra minor	Benth.	3					3
Euphorbiaceae	Micrandra siphonioides	Benth.	3					3
Euphorbiaceae	Micrandra spruceana	(Baill.) R.E.Schult.	1					1
Euphorbiaceae	Micrandra sprucei	(Müll.Arg.) R.E.Schult.	1					1
Euphorbiaceae	Omphalea diandra	L.	4					4
Euphorbiaceae	Pleradenophora membranifolia	(Müll. Arg.) Esser & A.L. Melo			1			1
Euphorbiaceae	Rhodothyrsus macrophyllus	(Ducke) Esser	1					1
Euphorbiaceae	Ricinus communis	L.					1	1
Euphorbiaceae	Sapium argutum	(Müll.Arg.) Huber				1		1
Euphorbiaceae	Sapium glandulosum	(L.) Morong	3	17	6	1	4	31
Euphorbiaceae	Sapium haematospermum	Müll.Arg.		1	1		1	3
Euphorbiaceae	Sapium marmieri	Huber	6					6
Euphorbiaceae	Sapium obovatum	Klotzsch ex Müll.Arg.			5			5
Euphorbiaceae	Sebastiania brasiliensis	Spreng.		14	1		8	23
Euphorbiaceae	Sebastiania commersoniana	(Baill.) L.B.Sm. & Downs		16	3		10	29
Euphorbiaceae	Sebastiania schottiana	(Müll.Arg.) Müll.Arg.		2			1	3
Euphorbiaceae	Sebastiania serrata	(Baill. ex Müll.Arg.) Müll.Arg.		2			1	3
Euphorbiaceae	Tetrorchidium rubrivenium	Poepp.		1				1
Euphroniaceae	Euphronia guianensis	(R.H.Schomb.) Hallier f.	1					1
Fabaceae	Abarema adenophora	(Ducke) Barneby & J.W. Grimes	3					3
Fabaceae	Abarema brachystachya	(DC.) Barneby & J.W.Grimes		1				1
Fabaceae	Abarema cochleata	(Willd.) Barneby & J.W.Grimes	1					1
Fabaceae	Abarema cochleata var. cochleata	(Willd.) Barneby & J.W.Grimes	1					1
Fabaceae	Abarema jupunba	(Willd.) Britton & Killip	9					9
Fabaceae	Abarema leucophylla	(Benth.) Barneby & J.W.Grimes	1					1
Fabaceae	Abarema longipedunculata	(H.S.Irwin) Barneby & J.W.Grime	1					1
Fabaceae	Acacia concinna	(Willd.) DC.		1				1
Fabaceae	Acacia farnesiana	(L.) Willd.				1		1
Fabaceae	Acacia tenuifolia	(L.) Willd.		2				2
Fabaceae	Acosmium dasycarpum	(Vogel) Yakovlev		1	6			7
Fabaceae	Acosmium dasycarpum subsp. glabratum	(Benth.) Yakovlev			3			3
Fabaceae	Acosmium nitens	(Vogel) Yakovlev	7		2			9
Fabaceae	Albizia edwallii	(Hoehne) Barneby & J.W.Grimes			3		1	4
Fabaceae	Albizia inundata	(Mart.) Barneby & J.W.Grimes		1	1	1		3
Fabaceae	Albizia multiflora	(Kunth) Barneby & J.W.Grimes	2		1			3
Fabaceae	Albizia niopoides	(Benth.) Burkart		10	7		3	20
Fabaceae	Albizia pedicellaris	(Dc.) L.Rico		1				1
Fabaceae	Albizia polycephala	(Benth.) Killip		4		1		5
Fabaceae	Albizia saman	(Jacq.) Merr.			1			1
Fabaceae	Albizia subdimidiata	(Splitg.) Barneby & J.W.Grimes	5					5
Fabaceae	Aldina heterophylla	Benth.	9					9
Fabaceae	Aldina latifolia	Benth.	2					2
Fabaceae	Aldina macrophylla	Benth.	1					1
Fabaceae	Alexa grandiflora	Ducke	2					2
Fabaceae	Amburana cearensis	(Allemao) A.C.Sm.	1	1	1	1		4
Fabaceae	Anadenanthera colubrina	(Vell.) Brenan		14	16	2		32
Fabaceae	Anadenanthera peregrina	(L.) Speg.			3			3
Fabaceae	Andira anthelmia	(Vell.) J.F.Macbr.		3	3			6
Fabaceae	Andira cujabensis	Benth.			1			1
Fabaceae	Andira fraxinifolia	Benth.		14	6			20
Fabaceae	Andira humilis	Mart. ex Benth.			1			1
Fabaceae	Andira inermis	(Wright) DC.	3	1	4			8
Fabaceae	Andira legalis	(Vell.) Toledo		1				1
Fabaceae	Andira micrantha	Ducke	2					2
Fabaceae	Andira ormosioides	Benth.		1				1
Fabaceae	Andira paniculata	Benth.		1		2		3
Fabaceae	Andira parviflora	Ducke	2					2
Fabaceae	Andira trifoliolata	Ducke	2					2
Fabaceae	Andira unifoliolata	Ducke	1					1
Fabaceae	Andira vermifuga	Benth.		1	3			4
Fabaceae	Apuleia leiocarpa	(Vogel) J.F.Macbr.	2	13	12		3	30
Fabaceae	Ateleia glazioveana	Baill.		1			1	2
Fabaceae	Barnebydendron riedelii	(Tul.) J.H. Kirkbr.	1					1
Fabaceae	Batesia floribunda	Benth.	1					1
Fabaceae	Bauhinia brevipes	Vogel			2			2
Fabaceae	Bauhinia cheilantha	(Bong.) Steud.		1	2			3
Fabaceae	Bauhinia cuyabensis	Steud.		1	1			2
Fabaceae	Bauhinia dubia	Vogel				1		1
Fabaceae	Bauhinia forficata	Link		5	4		1	10
Fabaceae	Bauhinia guianensis	Aubl.	5		3			8
Fabaceae	Bauhinia longifolia	(Bong.) Steud.		10	5			15
Fabaceae	Bauhinia mollis	(Bong.) D.Dietr.			2			2
Fabaceae	Bauhinia pentandra	(Bong.) Steud.			1	1		2
Fabaceae	Bauhinia platycalyx	Benth.	1					1
Fabaceae	Bauhinia pulchella	Benth.				2		2
Fabaceae	Bauhinia rufa	(Bong.) Steud.			8			8
Fabaceae	Bauhinia ungulata	L.			1	2		3
Fabaceae	Blanchetiodendron blanchetii	(Benth.) Barneby & J.W.Grimes			1			1
Fabaceae	Bowdichia nitida	Benth.	1					1
Fabaceae	Bowdichia virgilioides	Kunth		1	6	1		8
Fabaceae	Caesalpinia bracteosa	Tul.				1		1
Fabaceae	Caesalpinia ferrea	C.Mart.				5		5
Fabaceae	Caesalpinia microphylla	G.Don				1		1
Fabaceae	Caesalpinia pyramidalis	Tul.				5		5
Fabaceae	Calliandra foliolosa	Benth.		3	2			5
Fabaceae	Calliandra parviflora	Benth.			1			1
Fabaceae	Calliandra surinamensis	Benth.	1					1
Fabaceae	Calliandra tweedii	Benth.		1			2	3
Fabaceae	Campsiandra angustifolia	Benth.	1					1
Fabaceae	Campsiandra comosa	Benth.	9					9
Fabaceae	Campsiandra comosa var. laurifolia	(Benth.) Cowan	9					9
Fabaceae	Cassia ferruginea	(Schrad.) DC.		8				8
Fabaceae	Cassia grandis	L.f.			1			1
Fabaceae	Cassia leiandra	Benth.	3					3
Fabaceae	Cassia spruceana	Benth.	1					1
Fabaceae	Cedrelinga cateniformis	(Ducke) Ducke	1					1
Fabaceae	Cenostigma macrophyllum	Tul.			1			1
Fabaceae	Centrolobium tomentosum	Benth.		4	4			8
Fabaceae	Chamaecrista adiantifolia	(Benth.) H.S.Irwin & Barneby	2					2
Fabaceae	Chamaecrista bahiae	(H.S.Irwin) H.S.Irwin & Barneby	1					1
Fabaceae	Chamaecrista negrensis	(H.S.Irwin) H.S.Irwin & Barneby	2					2
Fabaceae	Chloroleucon dumosum	(Benth.) G.P.Lewis			2			2
Fabaceae	Chloroleucon foliolosum	(Benth.) G.P.Lewis				2		2
Fabaceae	Chloroleucon tenuiflorum	(Benth.) Barneby & J.W.Grimes				2		2
Fabaceae	Chloroleucon tortum	(Mart.) Pittier		1				1
Fabaceae	Chloroleucon tortum	(Mart.) Pittier			1			1
Fabaceae	Clathrotropis macrocarpa	Ducke	1					1
Fabaceae	Clitoria amazonum	Benth.	7					7
Fabaceae	Clitoria leptostachya	Benth.	1					1
Fabaceae	Copaifera langsdorffii	Desf.		30	29			59
Fabaceae	Copaifera martii	Hayne			5	5		10
Fabaceae	Copaifera multijuga	Hayne	4					4
Fabaceae	Copaifera oblongifolia	Mart.			1			1
Fabaceae	Crudia amazonica	Benth.	14					14
Fabaceae	Crudia bracteata	Benth.	4					4
Fabaceae	Crudia glaberrima	(Steud.) J.F.Macbr.	2					2
Fabaceae	Crudia oblonga	Benth.	4					4
Fabaceae	Cyclolobium vecchii	Hoehne		1				1
Fabaceae	Cynometra bauhiniifolia	Benth.	8					8
Fabaceae	Cynometra cuneata	Tul.	1					1
Fabaceae	Cynometra marginata	Benth.	5					5
Fabaceae	Cynometra spruceana	Benth.	6					6
Fabaceae	Dahlstedtia muehlbergiana	(Hassl.) M.J. Silva & A.M.G. Azevedo		9	1			10
Fabaceae	Dahlstedtia pinnata	(Benth.) Malme		2				2
Fabaceae	Dalbergia brasiliensis	Vogel		2				2
Fabaceae	Dalbergia cearensis	Ducke			2			2
Fabaceae	Dalbergia densiflora	(Benth.) Benth.			1			1
Fabaceae	Dalbergia foliolosa	Benth.			1			1
Fabaceae	Dalbergia foliosa	(Benth.) A.M.Carvalho		1				1
Fabaceae	Dalbergia frutescens	(Vell.) Britton		9			2	11
Fabaceae	Dalbergia miscolobium	Benth.		1	1			2
Fabaceae	Dalbergia nigra	(Vell.) Benth.		5	1			6
Fabaceae	Dalbergia nitida	(Benth.) Hoehne		1				1
Fabaceae	Dalbergia ovalis	(L.) P.L.R. Moraes & L.P. Queiroz	2					2
Fabaceae	Dalbergia riedelii	(Benth.) Sandwith			3			3
Fabaceae	Dalbergia villosa	(Benth.) Benth.		8	1			9
Fabaceae	Deguelia hatschbachii	A.M.G. Azevedo			2			2
Fabaceae	Derris utilis	(A.C.Sm.) Ducke	1					1
Fabaceae	Dialium guianense	(Aubl.) Sandwith	7					7
Fabaceae	Dicorynia paraensis	Benth.	1					1
Fabaceae	Dicymbe pharangophila	Cowan	1					1
Fabaceae	Dimorphandra gardneriana	Tul.			2	2		4
Fabaceae	Dimorphandra mollis	Benth.			7			7
Fabaceae	Dioclea glabra	Benth.			2			2
Fabaceae	Dioclea virgata	(Rich.) Amshoff			1			1
Fabaceae	Diplotropis martiusii	Benth.	3					3
Fabaceae	Diplotropis purpurea	(Rich.) Amshoff				1		1
Fabaceae	Diplotropis racemosa	(Hoehne) Amshoff	1					1
Fabaceae	Diplotropis triloba	Gleason	3					3
Fabaceae	Dipteryx alata	Vogel			10			10
Fabaceae	Dipteryx magnifica	(Ducke) Ducke	2					2
Fabaceae	Dipteryx odorata	(Aubl.) Willd.	6					6
Fabaceae	Dipteryx polyphylla	Huber	2					2
Fabaceae	Dipteryx punctata	(S.F.Blake) Amshoff	1					1
Fabaceae	Diptychandra aurantiaca	Tul.			5			5
Fabaceae	Entada palystachya	(L.) DC.	1					1
Fabaceae	Enterolobium contortisiliquum	(Vell.) Morong	1	5	5		3	14
Fabaceae	Enterolobium schomburgkii	(Benth.) Benth.	2					2
Fabaceae	Eperua bijuga	Benth.	1					1
Fabaceae	Eperua duckeana	Cowan	1					1
Fabaceae	Eperua falcata	Aubl.		1				1
Fabaceae	Eperua glabriflora	(Ducke) Cowan	1					1
Fabaceae	Eperua leucantha	Benth.	1					1
Fabaceae	Eperua purpurea	Benth.	1					1
Fabaceae	Erythrina crista-galli	L.		9	1		4	14
Fabaceae	Erythrina fusca	Lour.	1		1			2
Fabaceae	Erythrina velutina	Willd.				2		2
Fabaceae	Erythrina verna	Vell.		1				1
Fabaceae	Etaballia dubia	(Kunth) Rudd	9					9
Fabaceae	Geoffroea spinosa	Jacq.				3		3
Fabaceae	Gilbertiodendron unijugum	(Pellegr.) J.Leonard	1					1
Fabaceae	Guibourtia hymenaefolia	(Moric.) J.Leonard		1	3			4
Fabaceae	Heterostemon mimosoides	Desf.	4					4
Fabaceae	Holocalyx balansae	Micheli		13	1		1	15
Fabaceae	Hydrochorea corymbosa	(Rich.) Barneby & J.W.Grimes	9		2			11
Fabaceae	Hydrochorea marginata	(Benth.) Barneby & J.W.Grimes	2					2
Fabaceae	Hymenaea aurea	Lee & Langenh.			1			1
Fabaceae	Hymenaea courbaril	L.	2	8	16	5		31
Fabaceae	Hymenaea eriogyne	Benth.			3			3
Fabaceae	Hymenaea intermedia	Ducke	1					1
Fabaceae	Hymenaea martiana	Hayne			3			3
Fabaceae	Hymenaea oblongifolia	Huber	7					7
Fabaceae	Hymenaea oblongifolia var. palustris	(Ducke) Lee & Langenh.	1					1
Fabaceae	Hymenaea parvifolia	Huber	2					2
Fabaceae	Hymenaea stigonocarpa	Hayne			11			11
Fabaceae	Hymenolobium excelsum	Ducke	1					1
Fabaceae	Hymenolobium heringeranum	Rizzini			1			1
Fabaceae	Hymenolobium heterocarpum	Ducke	1					1
Fabaceae	Hymenolobium janeirense	Kuhlm.		1				1
Fabaceae	Hymenolobium modestum	Ducke	2					2
Fabaceae	Hymenolobium pulcherrimum	Ducke	1					1
Fabaceae	Hymenolobium sericeum	Ducke	1					1
Fabaceae	Inga affinis	DC.		4	4	1		9
Fabaceae	Inga alba	(Sw.) Willd.	9		9			18
Fabaceae	Inga bourgonii	(Aubl.) DC.	3					3
Fabaceae	Inga capitata	Desv.	3					3
Fabaceae	Inga cayennensis	Benth.	2		1			3
Fabaceae	Inga chrysantha	Ducke	1					1
Fabaceae	Inga cinnamomea	Benth.	7					7
Fabaceae	Inga cordatoalata	Ducke	1					1
Fabaceae	Inga crassiflora	Ducke	1					1
Fabaceae	Inga disticha	Benth.	3					3
Fabaceae	Inga edulis	Mart.	7	2				9
Fabaceae	Inga grandiflora	Ducke	1					1
Fabaceae	Inga heterophylla	Willd.	1		6			7
Fabaceae	Inga ingoides	(Rich.) Willd.		1	4	1		6
Fabaceae	Inga lateriflora	Miq.	6					6
Fabaceae	Inga laurina	(Sw.) Willd.	1	5	5	2		13
Fabaceae	Inga longiflora	Benth.	2					2
Fabaceae	Inga macrophylla	Willd.	1					1
Fabaceae	Inga melinonis	Sagot	3					3
Fabaceae	Inga nobilis	Willd.	6		1			7
Fabaceae	Inga obidensis	Ducke	3					3
Fabaceae	Inga paraensis	Ducke	3					3
Fabaceae	Inga pezizifera	Benth.	1					1
Fabaceae	Inga pilosula	(Rich.) J.F.Macbr.	2					2
Fabaceae	Inga rubiginosa	(Rich.) DC.	3					3
Fabaceae	Inga semialata	(Vell.) C.Mart.	2	15	4			21
Fabaceae	Inga sertulifera	DC.	1					1
Fabaceae	Inga sessilis	(Vell.) Mart.		1				1
Fabaceae	Inga splendens	Willd.	11					11
Fabaceae	Inga striata	Benth.		9	2			11
Fabaceae	Inga subnuda	Benth.		2				2
Fabaceae	Inga thibaudiana	DC.	8		3			11
Fabaceae	Inga uruguensis	Hook. & Arn.		7	4			11
Fabaceae	Inga velutina	Willd.	6					6
Fabaceae	Inga vera	Willd.		9	12	1	3	25
Fabaceae	Inga virescens	Benth.		2				2
Fabaceae	Inga vulpina	Benth.		1				1
Fabaceae	Lecointea amazonica	Ducke	9					9
Fabaceae	Leucochloron incuriale	(Vell.) Barneby & J.W.Grimes		3				3
Fabaceae	Lonchocarpus cultratus	(Vell.) A.M.G. Azevedo & H.C. Lima		5	1			6
Fabaceae	Lonchocarpus guillemineanus	(Tul.) Malme		7				7
Fabaceae	Lonchocarpus nitidus	(Vogel) Benth.					1	1
Fabaceae	Lonchocarpus sericeus	(Poir.) DC.	2	1	1	2		6
Fabaceae	Lonchocarpus subglaucescens	Benth.		2				2
Fabaceae	Luetzelburgia auriculata	(Allemao) Ducke				4		4
Fabaceae	Luetzelburgia guaissara	Toledo		1				1
Fabaceae	Machaerium aculeatum	Raddi		8	15	5		28
Fabaceae	Machaerium amplum	Benth.			1			1
Fabaceae	Machaerium brasiliense	Vogel		9	3			12
Fabaceae	Machaerium condensatum	Kuhlm. & Hoehne		1				1
Fabaceae	Machaerium dimorphandrum	Hoehne		1				1
Fabaceae	Machaerium floribundum	Benth.	1					1
Fabaceae	Machaerium hatschbachii	Rudd		2				2
Fabaceae	Machaerium hoehneanum	Ducke	1					1
Fabaceae	Machaerium inundatum	(Benth.) Ducke			1			1
Fabaceae	Machaerium isadelphum	(E.Mey.) Standl.		10	3			13
Fabaceae	Machaerium lanceolatum	(Vell.) J.F.Macbr.		3				3
Fabaceae	Machaerium leiophyllum	(DC.) Benth.	1					1
Fabaceae	Machaerium macrophyllum	Benth.	2					2
Fabaceae	Machaerium nyctitans	(Vell.) Benth.		20	3			23
Fabaceae	Machaerium opacum	Vogel			5			5
Fabaceae	Machaerium paraguariense	Hassl.		5			2	7
Fabaceae	Machaerium stipitatum	(DC.) Vogel		17	1		1	19
Fabaceae	Machaerium vestitum	Vogel		2	2			4
Fabaceae	Machaerium villosum	Vogel		8	5			13
Fabaceae	Macrolobium acaciifolium	(Benth.) Benth.	25					25
Fabaceae	Macrolobium angustifolium	(Benth.) Cowan	13					13
Fabaceae	Macrolobium bifolium	(Aubl.) Pers.	6					6
Fabaceae	Macrolobium limbatum	Benth.	5					5
Fabaceae	Macrolobium microcalyx	Ducke	2					2
Fabaceae	Macrolobium multijugum	(DC.) Benth.	5					5
Fabaceae	Macrolobium pendulum	Vogel	7					7
Fabaceae	Macrolobium suaveolens	Benth.	2					2
Fabaceae	Macrosamanea amplissima	(Ducke) Barneby & J.W.Grimes	1					1
Fabaceae	Macrosamanea pubiramea	(Steud.) Barneby & J.W.Grimes	1					1
Fabaceae	Martiodendron mediterraneum	(Benth.) R.C.Koeppen				1		1
Fabaceae	Melanoxylon brauna	Schott		2				2
Fabaceae	Microlobius foetidus	(Jacq.) M.Sousa & G.Andrade			1			1
Fabaceae	Mimosa arenosa	(Willd.) Poir.			1	2		3
Fabaceae	Mimosa bimucronata	(DC.) Kuntze		3		2	2	7
Fabaceae	Mimosa caesalpiniifolia	Benth.				2		2
Fabaceae	Mimosa nothopteris	Barneby				1		1
Fabaceae	Mimosa obovata	Benth.			4			4
Fabaceae	Mimosa ophthalmocentra	Benth.				2		2
Fabaceae	Mimosa pigra	L.			1	2		3
Fabaceae	Mimosa scabrella	Benth.		2				2
Fabaceae	Mimosa tenuiflora	(Willd.) Poir.				3		3
Fabaceae	Monopteryx uaucu	Benth.	1					1
Fabaceae	Mora paraensis	(Ducke) Ducke	9					9
Fabaceae	Mucuna urens	(L.) Medik.	2					2
Fabaceae	Muellera campestris	(Mart. Ex. Benth) M.J. Silva & A.M.G. Azevedo		6	3			9
Fabaceae	Muellera sericea	(Micheli) M.J. Silva & A.M.G. Azevedo			1			1
Fabaceae	Myrocarpus frondosus	Allemao		4			1	5
Fabaceae	Myroxylon balsamiferum	Harms	1					1
Fabaceae	Myroxylon peruiferum	L.f.		8	1			9
Fabaceae	Ormosia arborea	(Vell.) Harms		9	4			13
Fabaceae	Ormosia coarctata	Jacks.	1		2			3
Fabaceae	Ormosia coccinea	(Aubl.) Jacks.	5					5
Fabaceae	Ormosia coutinhoi	Ducke	5					5
Fabaceae	Ormosia discolor	Benth.	2					2
Fabaceae	Ormosia excelsa	Benth.	1		1			2
Fabaceae	Ormosia fastigiata	Tul.			1			1
Fabaceae	Ormosia grossa	Rudd	1					1
Fabaceae	Ormosia macrocalyx	Ducke	8					8
Fabaceae	Ormosia macrophylla	Benth.	1					1
Fabaceae	Ormosia nobilis	Tul.	3					3
Fabaceae	Ormosia paraensis	Ducke	1					1
Fabaceae	Ormosia stipularis	Ducke			3			3
Fabaceae	Paramachaerium ormosioides	(Ducke) Ducke	5					5
Fabaceae	Parapiptadenia rigida	(Benth.) Brenan		11	2		5	18
Fabaceae	Parapiptadenia zehntneri	(Harms) M.P.Lima & H.C.Lima				1		1
Fabaceae	Parkia discolor	Benth.	7					7
Fabaceae	Parkia igneiflora	Ducke	2					2
Fabaceae	Parkia multijuga	Benth.	5					5
Fabaceae	Parkia nitida	Miq.	2					2
Fabaceae	Parkia panurensis	H.C.Hopkins	2					2
Fabaceae	Parkia pendula	(Willd.) Walp.	1					1
Fabaceae	Parkia platycephala	Benth.	2			2		4
Fabaceae	Parkia ulei	(Harms) Kuhlm.	1					1
Fabaceae	Peltogyne campestris	Ducke	1					1
Fabaceae	Peltogyne catingae	Ducke	4					4
Fabaceae	Peltogyne confertiflora	(Hayne) Benth.			1	2		3
Fabaceae	Peltogyne excelsa	Ducke	4					4
Fabaceae	Peltogyne paniculata	Benth.	1					1
Fabaceae	Peltogyne venosa	(M.Vahl) Benth.	1					1
Fabaceae	Peltophorum dubium	(Spreng.) Taub.		14	3		1	18
Fabaceae	Pentaclethra macroloba	(Willd.) Kuntze	12					12
Fabaceae	Piptadenia gonoacantha	(Mart.) J.F.Macbr.		8	3			11
Fabaceae	Piptadenia stipulacea	(Benth.) Ducke				1		1
Fabaceae	Piptadenia viridiflora	(Kunth) Benth.				1		1
Fabaceae	Pithecellobium diversifolium	Benth.				1		1
Fabaceae	Pithecellobium dulce	(Roxb.) Benth.				1		1
Fabaceae	Pithecellobium roseum	(Vahl) Barneby & J.W. Grimes				1		1
Fabaceae	Pithecellobium roseum var. glaucescens	(Pittier) Barneby & J.W.Grimes				1		1
Fabaceae	Pityrocarpa moniliformis	(Benth.) Luckow & R. W. Jobson				2		2
Fabaceae	Plathymenia reticulata	Benth.		2	8	2		12
Fabaceae	Platycyamus regnellii	Benth.		7	2			9
Fabaceae	Platymiscium filipes	Benth.	1					1
Fabaceae	Platymiscium floribundum	Vogel		2	1			3
Fabaceae	Platymiscium pubescens	Micheli		1				1
Fabaceae	Platymiscium trinitatis	Benth.	10					10
Fabaceae	Platypodium elegans	Vogel		10	11			21
Fabaceae	Poecilanthe amazonica	(Ducke) Ducke	1					1
Fabaceae	Poecilanthe effusa	(Huber) Ducke	1					1
Fabaceae	Poecilanthe parviflora	Benth.		3	2			5
Fabaceae	Poeppigia procera	C.Presl			1	2		3
Fabaceae	Poincianella pluviosa	(DC.) L.P.Queiroz				1		1
Fabaceae	Prosopis juliflora	(Sw.) DC.				3		3
Fabaceae	Pseudopiptadenia contorta	(DC.) G.P.Lewis & M.P.Lima		3	1			4
Fabaceae	Pseudopiptadenia leptostachya	(Benth.) Rauschert		1				1
Fabaceae	Pseudopiptadenia psilostachya	(DC.) G.P.Lewis & M.P.Lima	1					1
Fabaceae	Pseudopiptadenia suaveolens	(Miq.) J.W. Grimes	1					1
Fabaceae	Pterocarpus amazonum	(Benth.) Amshoff	25					25
Fabaceae	Pterocarpus officinalis	Jacq.	6					6
Fabaceae	Pterocarpus rohrii	Vahl	11	2	4			17
Fabaceae	Pterocarpus santalinoides	DC.			1			1
Fabaceae	Pterodon emarginatus	Vogel			5	1		6
Fabaceae	Pterogyne nitens	Tul.		6	6			12
Fabaceae	Schizolobium parahyba	(Vell.) S.F.Blake	2	2	1			5
Fabaceae	Sclerolobium aureum	(Tul.) Baill.			3			3
Fabaceae	Sclerolobium macrophyllum	Vogel	1					1
Fabaceae	Senegalia bonariensis	(Gillies ex Hook. & Arn.) Seigler & Ebinger					1	1
Fabaceae	Senegalia langsdorffii	(Benth.) Seigler & Ebinger				1		1
Fabaceae	Senegalia loretensis	(J.F. Macbr.) Seigler & Ebinger	1					1
Fabaceae	Senegalia polyphylla	(DC.) Britton	2	14	11			27
Fabaceae	Senegalia recurva	(Benth.) Seigler & Ebinger		2				2
Fabaceae	Senegalia riparia	(Kunth) Britton	1					1
Fabaceae	Senna acuruensis	(Benth.) H.S.Irwin & Barneby				2		2
Fabaceae	Senna bicapsularis	(L.) Roxb.	1					1
Fabaceae	Senna georgica	H.S.Irwin & Barneby				1		1
Fabaceae	Senna macranthera	(Collad.) H.S.Irwin & Barneby		3		1		4
Fabaceae	Senna multijuga	(Rich.) H.S.Irwin & Barneby		4	1		1	6
Fabaceae	Senna reticulata	(Willd.) H.S.Irwin & Barneby			1			1
Fabaceae	Senna silvestris	(Vell.) H.S.Irwin & Barneby	1		1			2
Fabaceae	Senna spectabilis	(DC.) H.S.Irwin & Barneby			2	2		4
Fabaceae	Senna trachypus	(Benth.) H.S.Irwin & Barneby				1		1
Fabaceae	Stryphnodendron adstringens	(Mart.) Coville			1			1
Fabaceae	Stryphnodendron coriaceum	Benth.				2		2
Fabaceae	Stryphnodendron guianense	(Aubl.) Benth.	3					3
Fabaceae	Stryphnodendron polystachyum	(Miq.) Kleinhoonte	1					1
Fabaceae	Stryphnodendron racemiferum	(Ducke) W.A.Rodrigues	1					1
Fabaceae	Swartzia acuminata	Willd. ex Vogel	16	1				17
Fabaceae	Swartzia acutifolia	Vogel		1				1
Fabaceae	Swartzia anomala	Cowan	1					1
Fabaceae	Swartzia apetala	Raddi		1	1			2
Fabaceae	Swartzia arborescens	(Aubl.) Pittier	1					1
Fabaceae	Swartzia argentea	Benth.	3					3
Fabaceae	Swartzia auriculata	Poepp.	1					1
Fabaceae	Swartzia benthamiana	Miq.	4					4
Fabaceae	Swartzia cardiosperma	Benth.	1					1
Fabaceae	Swartzia corrugata	Benth.	4					4
Fabaceae	Swartzia cuspidata	Benth.	2					2
Fabaceae	Swartzia flaemingii	Raddi		1	3			4
Fabaceae	Swartzia grandifolia	Benth.	1					1
Fabaceae	Swartzia ingifolia	Ducke	1					1
Fabaceae	Swartzia jororii	Harms			3			3
Fabaceae	Swartzia laevicarpa	Amshoff	3					3
Fabaceae	Swartzia langsdorffii	Raddi			1			1
Fabaceae	Swartzia macrocarpa	Benth.	1					1
Fabaceae	Swartzia macrostachya	Benth.		1	1			2
Fabaceae	Swartzia multijuga	Vogel		1				1
Fabaceae	Swartzia myrtifolia	Sm.		1				1
Fabaceae	Swartzia panacoco	(Aubl.) Cowan	1					1
Fabaceae	Swartzia racemosa	Benth.	10					10
Fabaceae	Swartzia recurva	Poepp.	2					2
Fabaceae	Swartzia reticulata	Ducke	3					3
Fabaceae	Swartzia tomentifera	(Ducke) Ducke	2					2
Fabaceae	Sweetia fruticosa	Spreng.		7	5			12
Fabaceae	Tachigali chrysophylla	(Poepp.) Zarucchi & Herend.	3					3
Fabaceae	Tachigali froesii	(Pires) L.F. Gomes da Silva & H.C. Lima			2			2
Fabaceae	Tachigali guianensis	(Benth.) Zarucchi & Herend.	1					1
Fabaceae	Tachigali multijuga	Benth.		1				1
Fabaceae	Tachigali myrmecophila	(Ducke) Ducke	4					4
Fabaceae	Tachigali paniculata	Aubl.	4		4			8
Fabaceae	Tachigali rugosa	(Mart. ex Benth.) Zarucchi & Pipoly		3				3
Fabaceae	Tachigali setifera	(Ducke) Zarucchi & Herend.	1					1
Fabaceae	Tachigali venusta	Dwyer	7					7
Fabaceae	Tachigali vulgaris	L.F. Gomes da Silva & H.C. Lima	3		16			19
Fabaceae	Taralea oppositifolia	Aubl.	10					10
Fabaceae	Vachellia caven	(Molina) Seigler & Ebinger					1	1
Fabaceae	Vatairea guianensis	Aubl.	22					22
Fabaceae	Vatairea macrocarpa	(Benth.) Ducke			6	2		8
Fabaceae	Vatairea paraensis	Ducke	2					2
Fabaceae	Vatairea sericea	(Ducke) Ducke	3					3
Fabaceae	Vouacapoua americana	Aubl.	1					1
Fabaceae	Vouacapoua pallidior	Ducke	1					1
Fabaceae	Zollernia ilicifolia	(Brongn.) Vogel		2	3			5
Fabaceae	Zollernia paraensis	Huber	3					3
Fabaceae	Zygia ampla	(Benth.) Pittier	5					5
Fabaceae	Zygia cataractae	(Kunth) L.Rico	5					5
Fabaceae	Zygia cauliflora	(Willd.) Killip	3	6	1			10
Fabaceae	Zygia inaequalis	(Willd.) Pittier	7		2			9
Fabaceae	Zygia inundata	(Ducke) Barneby & J.W.Grimes	3					3
Fabaceae	Zygia juruana	(Harms) L.Rico	13					13
Fabaceae	Zygia latifolia	(L.) Fawc. & Rendle	8		3			11
Fabaceae	Zygia racemosa	(Ducke) Barneby & J.W. Grimes	2					2
Gentianaceae	Potalia amara	Aubl.	1					1
Goupiaceae	Goupia glabra	Aubl.	4					4
Hernandiaceae	Hernandia guianensis	Aubl.	6					6
Humiriaceae	Humiria balsamifera var. floribunda	(Mart.) Cuatrec.	1					1
Humiriaceae	Humiriastrum cuspidatum	(Benth.) Cuatrec.	1					1
Humiriaceae	Humiriastrum glaziovii	(Urb.) Cuatrec.		3				3
Humiriaceae	Hylocarpa heterocarpa	(Ducke) Cuatrec.	1					1
Humiriaceae	Sacoglottis amazonica	Mart.	1					1
Humiriaceae	Sacoglottis ceratocarpa	Ducke	1					1
Humiriaceae	Sacoglottis guianensis	Benth.	11		5			16
Humiriaceae	Sacoglottis mattogrossensis	Malme	1		1			2
Humiriaceae	Schistostemon macrophyllum	(Benth.) Cuatrec.	1					1
Humiriaceae	Schistostemon retusum	(Ducke) Cuatrec.	1					1
Humiriaceae	Vantanea guianensis	Aubl.	2					2
Humiriaceae	Vantanea micrantha	Ducke	1					1
Humiriaceae	Vantanea paraensis	Ducke	1					1
Hypericaceae	Vismia baccifera	(L.) Planch. & Triana	2	1				3
Hypericaceae	Vismia brasiliensis	Choisy		8	1	2		11
Hypericaceae	Vismia cayennensis	(Jacq.) Pers.	6					6
Hypericaceae	Vismia gracilis	Hieron.	1		2			3
Hypericaceae	Vismia guianensis	(Aubl.) Pers.	3		2	1		6
Hypericaceae	Vismia japurensis	Rchb.f.	1					1
Hypericaceae	Vismia macrophylla	Kunth	5					5
Hypericaceae	Vismia parviflora	Schltdl. & Cham.		1				1
Hypericaceae	Vismia sandwithii	Ewan	2					2
Hypericaceae	Vismia sprucei	Sprague	1					1
Icacinaceae	Casimirella ampla	(Miers) R.A.Howard	2					2
Icacinaceae	Emmotum acuminatum	(Benth.) Miers	4					4
Icacinaceae	Emmotum nitens	(Benth.) Miers	2		16			18
Icacinaceae	Emmotum orbiculatum	(Benth.) Miers	3					3
Icacinaceae	Poraqueiba guianensis	Aubl.	4					4
Icacinaceae	Poraqueiba paraensis	Ducke	1					1
Icacinaceae	Poraqueiba sericea	Tul.	2					2
Ixonanthaceae	Cyrillopsis paraensis	Kuhlm.	1					1
Ixonanthaceae	Ochthocosmus barrae	Hallier f.	1					1
Ixonanthaceae	Ochthocosmus multiflorus	Ducke			2			2
Lacistemataceae	Lacistema aggregatum	(P.J.Bergius) Rusby	4					4
Lacistemataceae	Lacistema hasslerianum	Chodat		8	6			14
Lacistemataceae	Lacistema pubescens	Mart.		1				1
Lamiaceae	Aegiphila brachiata	Vell.			1			1
Lamiaceae	Aegiphila filipes	Mart. & Schauer	1					1
Lamiaceae	Aegiphila mediterranea	Vell.		2				2
Lamiaceae	Aegiphila verticillata	Vell.		9	8			17
Lamiaceae	Aegiphila vitelliniflora	Klotzsch		2				2
Lamiaceae	Hyptidendron asperrimum	(Spreng.) Harley		1				1
Lamiaceae	Hyptidendron canum	(Pohl ex Benth.) Harley			1			1
Lamiaceae	Vitex calothyrsa	Sandwith	1					1
Lamiaceae	Vitex cymosa	Bertero ex Spreng.	10		7	1		18
Lamiaceae	Vitex duckei	Huber	1					1
Lamiaceae	Vitex megapotamica	(Spreng.) Moldenke		16	2	2	9	29
Lamiaceae	Vitex polygama	Cham.		3	11	2		16
Lamiaceae	Vitex rufescens	A.Juss.				1		1
Lamiaceae	Vitex triflora	Vahl	1					1
Lauraceae	Aiouea costaricensis	(Mez) Kosterm.		1				1
Lauraceae	Aiouea saligna	Meisn.		2	2			4
Lauraceae	Aniba canelilla	(Kunth) Mez	2					2
Lauraceae	Aniba ferrea	Kubitzki	1					1
Lauraceae	Aniba guianensis	Aubl.	7					7
Lauraceae	Aniba heringeri	Vattimo		1	7			8
Lauraceae	Aniba hostmanniana	(Nees) Mez	1					1
Lauraceae	Aniba megaphylla	Mez	1					1
Lauraceae	Aniba panurensis	(Meisn.) Mez		6	1			7
Lauraceae	Aniba parviflora	(Meisn.) Mez	2					2
Lauraceae	Aniba riparia	(Nees) Mez	4					4
Lauraceae	Aniba terminalis	Ducke	2					2
Lauraceae	Beilschmiedia emarginata	(Meisn.) Kosterm.		1				1
Lauraceae	Cinnamomum amoenum	(Nees & Mart.) Kosterm.					1	1
Lauraceae	Cinnamomum glaziovii	(Mez) Kosterm.		4				4
Lauraceae	Cinnamomum sellowianum	(Nees & Mart.) Kosterm.		1				1
Lauraceae	Cinnamomum verum	J.Presl					1	1
Lauraceae	Cryptocarya aschersoniana	Mez		9	9			18
Lauraceae	Cryptocarya saligna	Mez		1				1
Lauraceae	Endlicheria anomala	(Nees) Mez	1					1
Lauraceae	Endlicheria arenosa	Chanderb.	3					3
Lauraceae	Endlicheria bracteata	Mez	2					2
Lauraceae	Endlicheria formosa	A.C.Sm.	1					1
Lauraceae	Endlicheria glomerata	Mez		1				1
Lauraceae	Endlicheria lhotzkyi	(Nees) Mez			1			1
Lauraceae	Endlicheria macrophylla	(Meisn.) Mez	2					2
Lauraceae	Endlicheria paniculata	(Spreng.) J.F.Macbr.		12	4			16
Lauraceae	Endlicheria ruforamula	Chanderb.	1					1
Lauraceae	Endlicheria szyszylowiczii	Mez	1					1
Lauraceae	Licaria armeniaca	(Nees) Kosterm.	4					4
Lauraceae	Licaria canella	(Meisn.) Kosterm.	1					1
Lauraceae	Licaria chrysophylla	(Meisn.) Kosterm.	2					2
Lauraceae	Licaria guianensis	Aubl.	1					1
Lauraceae	Licaria martiniana	(Mez) Kosterm.	1					1
Lauraceae	Licaria oppositifolia	(Nees) Kosterm.	1					1
Lauraceae	Licaria pachycarpa	(Meisn.) Kosterm.	4					4
Lauraceae	Mezilaurus crassiramea	(Meisn.) Taub. ex Mez			2			2
Lauraceae	Mezilaurus duckei	van der Werff	1					1
Lauraceae	Mezilaurus ita-uba	(Meisn.) Taub. ex Mez	4					4
Lauraceae	Mezilaurus mahuba	(A. Samp.) van der Werff	4					4
Lauraceae	Nectandra amazonum	Nees	27					27
Lauraceae	Nectandra angustifolia	(Schrad.) Nees & Mart.		5				5
Lauraceae	Nectandra cissiflora	Nees	1	6	2			9
Lauraceae	Nectandra gardneri	Meisn.			2			2
Lauraceae	Nectandra grandiflora	Nees & Mart.		11				11
Lauraceae	Nectandra hihua	(Ruiz & Pav.) Rohwer	2					2
Lauraceae	Nectandra lanceolata	Nees & Mart.		5			1	6
Lauraceae	Nectandra megapotamica	(Spreng.) Mez		17	2		8	27
Lauraceae	Nectandra membranacea	(Sw.) Griseb.	1	5	5			11
Lauraceae	Nectandra nitidula	Nees & Mart.		8	6			14
Lauraceae	Nectandra oppositifolia	Nees & Mart.		13	1			14
Lauraceae	Nectandra reticulata	Mez		9	2			11
Lauraceae	Ocotea aciphylla	(Nees & Mart.) Mez	7	7	9			23
Lauraceae	Ocotea acutifolia	(Nees) Mez					3	3
Lauraceae	Ocotea amazonica	(Meisn.) Mez	1					1
Lauraceae	Ocotea beulahiae	Baitello		1				1
Lauraceae	Ocotea brachybotra	(Meisn.) Mez		4				4
Lauraceae	Ocotea cernua	(Nees) Mez	5		2			7
Lauraceae	Ocotea cinerea	van der Werff	4					4
Lauraceae	Ocotea conferta	Coe-Teix.		1				1
Lauraceae	Ocotea corymbosa	(Meisn.) Mez		11	5			16
Lauraceae	Ocotea cymbarum	Kunth	10					10
Lauraceae	Ocotea delicata	Vicent.	1					1
Lauraceae	Ocotea densiflora	(Meisn.) Mez			2			2
Lauraceae	Ocotea diospyrifolia	(Meisn.) Mez		18	4			22
Lauraceae	Ocotea dispersa	(Nees & Mart.) Mez		2				2
Lauraceae	Ocotea divaricata	(Nees) Mez		1				1
Lauraceae	Ocotea esmeraldana	Moldenke	1					1
Lauraceae	Ocotea fasciculata	(Nees) Mez				1		1
Lauraceae	Ocotea floribunda	(Sw.) Mez	1					1
Lauraceae	Ocotea glaziovii	Mez		3				3
Lauraceae	Ocotea glomerata	(Nees) Mez				1		1
Lauraceae	Ocotea gracilis	(Meisn.) Mez	1					1
Lauraceae	Ocotea guianensis	Aubl.	1					1
Lauraceae	Ocotea indecora	(Schott) Mez		10	1			11
Lauraceae	Ocotea lanata	(Nees & Mart.) Mez		1				1
Lauraceae	Ocotea lancifolia	(Schott) Mez		2	1			3
Lauraceae	Ocotea laxa	(Nees) Mez		3				3
Lauraceae	Ocotea lobbii	(Meisn.) Rohwer		1				1
Lauraceae	Ocotea longifolia	Kunth	1		4			5
Lauraceae	Ocotea matogrossensis	Vatt.	1					1
Lauraceae	Ocotea meziana	C.K.Allen	1					1
Lauraceae	Ocotea myriantha	(Meisn.) Mez	1					1
Lauraceae	Ocotea nigrescens	Vicent.	1					1
Lauraceae	Ocotea notata	(Nees & Mart.) Mez		1				1
Lauraceae	Ocotea nutans	(Nees) Mez		1				1
Lauraceae	Ocotea odorifera	(Vell.) Rohwer	1	11				12
Lauraceae	Ocotea paulensis	Vattimo-Gil		1				1
Lauraceae	Ocotea pomaderroides	(Meisn.) Mez			5			5
Lauraceae	Ocotea porosa	(Nees & Mart.) Barroso		2				2
Lauraceae	Ocotea puberula	(Rich.) Nees		7			2	9
Lauraceae	Ocotea pulchella	(Nees & Mart.) Mez		21	5		8	34
Lauraceae	Ocotea scabrella	van der Werff	1					1
Lauraceae	Ocotea silvestris	Vattimo		2				2
Lauraceae	Ocotea spixiana	(Nees) Mez			7			7
Lauraceae	Ocotea tristis	(Nees & Mart.) Mez		1				1
Lauraceae	Ocotea variabilis	(Nees) Mez		1				1
Lauraceae	Ocotea velloziana	(Meisn.) Mez		5				5
Lauraceae	Ocotea velutina	(Nees) Mart. ex B.D.Jacks.		3				3
Lauraceae	Oreodaphne venulosa	(Nees) Meisn.		2				2
Lauraceae	Persea cordata	Meisn.		1				1
Lauraceae	Persea fusca	Mez			1			1
Lauraceae	Persea major	(Meisn.) L.E.Kopp		1				1
Lauraceae	Persea punctata	Meisn.		1				1
Lauraceae	Persea pyrifolia	(D. Don) Spreng.		5				5
Lauraceae	Persea venosa	Nees & Mart.		3				3
Lauraceae	Persea willdenovii	Kosterm.		1				1
Lauraceae	Phoebe pubescens	(Nees) Nees		1				1
Lauraceae	Phyllostemonodaphne geminiflora	(Mez) Kosterm.		1				1
Lauraceae	Rhodostemonodaphne kunthiana	(Nees) Rohwer	1					1
Lauraceae	Rhodostemonodaphne negrensis	Madriñán	1					1
Lauraceae	Rhodostemonodaphne peneia	Madriñán	1					1
Lauraceae	Urbanodendron verrucosum	(Nees) Mez		2				2
Lauraceae	Williamodendron spectabile	Kubitzki & H.G. Richt.	1					1
Lecythidaceae	Allantoma decandra	(Ducke) S.A.Mori, Ya Y.Huang & Prance	1					1
Lecythidaceae	Allantoma lineata	(Mart. ex O.Berg) Miers	8					8
Lecythidaceae	Bertholletia excelsa	Bonpl.	1					1
Lecythidaceae	Cariniana domestica	(Mart.) Miers		1				1
Lecythidaceae	Cariniana estrellensis	(Raddi) Kuntze		10	4			14
Lecythidaceae	Cariniana legalis	(Mart.) Kuntze		2				2
Lecythidaceae	Cariniana micrantha	Ducke	1					1
Lecythidaceae	Cariniana rubra	Gardner ex Miers	1		1			2
Lecythidaceae	Couratari guianensis	Aubl.	1					1
Lecythidaceae	Couratari macrosperma	A.C.Sm.	1					1
Lecythidaceae	Couratari tenuicarpa	A.C.Sm.	2					2
Lecythidaceae	Couroupita guianensis	Aubl.	6					6
Lecythidaceae	Couroupita subsessilis	Pilg.	3					3
Lecythidaceae	Eschweilera albiflora	(DC.) Miers	13					13
Lecythidaceae	Eschweilera amazoniciformis	S.A.Mori	2					2
Lecythidaceae	Eschweilera atropetiolata	S.A.Mori	6					6
Lecythidaceae	Eschweilera bracteosa	(Poepp. ex O.Berg) Miers	4					4
Lecythidaceae	Eschweilera carinata	S.A.Mori	1					1
Lecythidaceae	Eschweilera compressa	(Vell.) Miers		1				1
Lecythidaceae	Eschweilera coriacea	(DC.) S.A.Mori	13			2		15
Lecythidaceae	Eschweilera decolorans	Sandwith	1					1
Lecythidaceae	Eschweilera gigantea	(R.Knuth) J.F.Macbr.	1					1
Lecythidaceae	Eschweilera ovalifolia	(DC.) Nied.	4					4
Lecythidaceae	Eschweilera ovata	(Cambess.) Mart. ex Miers			2	1		3
Lecythidaceae	Eschweilera parviflora	(Aubl.) Miers	1					1
Lecythidaceae	Eschweilera parvifolia	Mart. ex DC.	6					6
Lecythidaceae	Eschweilera pedicellata	(Rich.) S.A.Mori	3					3
Lecythidaceae	Eschweilera pseudodecolorans	S.A.Mori	1					1
Lecythidaceae	Eschweilera revoluta	S.A.Mori	1					1
Lecythidaceae	Eschweilera rhododendrifolia	(R.Knuth) A.C.Sm.	1					1
Lecythidaceae	Eschweilera subglandulosa	(Steud. ex O.Berg) Miers	1					1
Lecythidaceae	Eschweilera tenuifolia	(O.Berg) Miers	2					2
Lecythidaceae	Eschweilera tessmannii	R.Knuth	1					1
Lecythidaceae	Gustavia augusta	L.	31					31
Lecythidaceae	Gustavia hexapetala	(Aubl.) Sm.	7					7
Lecythidaceae	Gustavia longifolia	Poepp. ex O.Berg	3					3
Lecythidaceae	Lecythis barnebyi	S.A.Mori	1					1
Lecythidaceae	Lecythis corrugata	Poit.	1					1
Lecythidaceae	Lecythis gracieana	S.A.Mori	1					1
Lecythidaceae	Lecythis idatimon	Aubl.	3					3
Lecythidaceae	Lecythis lanceolata	Poir.		2	1			3
Lecythidaceae	Lecythis pisonis	Cambess.	2					2
Lecythidaceae	Lecythis poiteaui	O.Berg	1					1
Lecythidaceae	Lecythis prancei	S.A.Mori	3					3
Lecythidaceae	Lecythis zabucajo	Aubl.	2					2
Linaceae	Hebepetalum humiriifolia	(Planch.) Benth.	1					1
Linaceae	Roucheria calophylla	Planch.	2					2
Linaceae	Roucheria columbiana	Hallier f.	4					4
Loganiaceae	Antonia ovata	Pohl			3			3
Loganiaceae	Strychnos brasiliensis	(Spreng.) Mart.		5	1		2	8
Loganiaceae	Strychnos guianensis	(Aubl.) Mart.	1		1			2
Loganiaceae	Strychnos jobertiana	Baill.	1					1
Loganiaceae	Strychnos pseudoquina	A. St.-Hil.			1			1
Lythraceae	Lafoensia pacari	A. St.-Hil.		9	5			14
Lythraceae	Physocalymma scaberrimum	Pohl			6			6
Magnoliaceae	Magnolia ovata	(A.St.-Hil.) Spreng.		15	8			23
Malpighiaceae	Blepharandra heteropetala	W.R.Anderson	1					1
Malpighiaceae	Blepharandra intermedia	W.R.Anderson	1					1
Malpighiaceae	Bunchosia pallescens	Skottsb.		1				1
Malpighiaceae	Burdachia prismatocarpa	Mart. ex A.Juss.	1					1
Malpighiaceae	Burdachia sphaerocarpa	A.Juss.	3					3
Malpighiaceae	Byrsonima arthropoda	A.Juss.	1					1
Malpighiaceae	Byrsonima crassifolia	(L.) Kunth			3			3
Malpighiaceae	Byrsonima cydoniifolia	A.Juss.			4			4
Malpighiaceae	Byrsonima densa	(Poir.) DC.	2					2
Malpighiaceae	Byrsonima duckeana	W.R.Anderson	1					1
Malpighiaceae	Byrsonima eugeniifolia	Sandwith	1					1
Malpighiaceae	Byrsonima garcibarrigae	Cuatrec.	2					2
Malpighiaceae	Byrsonima gardneriana	A.Juss.				2		2
Malpighiaceae	Byrsonima incarnata	Sandwith	2					2
Malpighiaceae	Byrsonima intermedia	A.Juss.		2	3			5
Malpighiaceae	Byrsonima japurensis	A.Juss.	3					3
Malpighiaceae	Byrsonima laxiflora	Griseb.			10			10
Malpighiaceae	Byrsonima leucophlebia	Griseb.	1					1
Malpighiaceae	Byrsonima ligustrifolia	Mart.		4	1			5
Malpighiaceae	Byrsonima pachyphylla	A.Juss.			9			9
Malpighiaceae	Byrsonima riparia	W.R.Anderson			1			1
Malpighiaceae	Byrsonima schunkei	W.R.Anderson	1					1
Malpighiaceae	Byrsonima sericea	DC.		2		4		6
Malpighiaceae	Byrsonima verbascifolia	(L.) DC.			2	1		3
Malpighiaceae	Heteropterys byrsonimifolia	A.Juss.		3	3			6
Malpighiaceae	Niedenzuella glabra	(Spreng.) W.R. Anderson			1			1
Malpighiaceae	Ptilochaeta bahiensis	Turcz.			1			1
Malvaceae	Abroma augusta	(L.) L.f.	4					4
Malvaceae	Apeiba glabra	Aubl.	5					5
Malvaceae	Apeiba membranacea	Spruce ex Benth.	2					2
Malvaceae	Apeiba petoumo	Aubl.	3					3
Malvaceae	Apeiba schomburgkii	Szyszyl.	2					2
Malvaceae	Apeiba tibourbou	Aubl.	1		8			9
Malvaceae	Bastardiopsis densiflora	(Hook. & Arn.) Hassl.		4	1			5
Malvaceae	Byttneria fulva	Poepp.	2					2
Malvaceae	Catostemma sancarlosianum	Steyerm.	1					1
Malvaceae	Catostemma sclerophyllum	Ducke	1					1
Malvaceae	Ceiba glaziovii	(Kuntze) K.Schum.				1		1
Malvaceae	Ceiba pentandra	(L.) Gaertn.	11					11
Malvaceae	Ceiba pubiflora	(A.St.-Hil.) K.Schum.			1			1
Malvaceae	Ceiba speciosa	(A.St.-Hil.) Ravenna	1	3	4			8
Malvaceae	Eriotheca candolleana	(K.Schum.) A.Robyns		5	1			6
Malvaceae	Eriotheca crenulaticalyx	A.Robyns				1		1
Malvaceae	Eriotheca globosa	(Aubl.) A.Robyns	3					3
Malvaceae	Eriotheca gracilipes	(K.Schum.) A.Robyns			10			10
Malvaceae	Eriotheca macrophylla	(K.Schum.) A.Robyns			1			1
Malvaceae	Eriotheca pentaphylla	(Vell.) A.Robyns		2				2
Malvaceae	Eriotheca pubescens	(Mart. & Zucc.) Schott & Endl.			5			5
Malvaceae	Gaya aurea	A.St.-Hil.				1		1
Malvaceae	Guazuma ulmifolia	Lam.	7	9	18			34
Malvaceae	Helicteres guazumifolia	Kunth			1			1
Malvaceae	Helicteres heptandra	L.B.Sm.				2		2
Malvaceae	Helicteres lhotzkyana	K.Schum.			4			4
Malvaceae	Helicteres ovata	Lam.		2				2
Malvaceae	Helicteres pentandra	L.			1			1
Malvaceae	Luehea candicans	Mart.		2	5			7
Malvaceae	Luehea cymulosa	Spruce ex Benth.	11					11
Malvaceae	Luehea divaricata	Mart.		18	9		8	35
Malvaceae	Luehea grandiflora	Mart.		7	6			13
Malvaceae	Luehea paniculata	Mart.			6			6
Malvaceae	Luehea speciosa	Willd.				1		1
Malvaceae	Lueheopsis rosea	(Ducke) Burret	4					4
Malvaceae	Mollia lepidota	Spruce ex Benth.	2					2
Malvaceae	Mollia speciosa	Mart.	2					2
Malvaceae	Ochroma pyramidale	(Cav. ex Lam.) Urb.	2					2
Malvaceae	Pachira aquatica	Aubl.	10					10
Malvaceae	Pachira coriacea	(Mart.) W.S.Alverson	1					1
Malvaceae	Pachira duckei	(A.Robyns) Fern.Alonso	1					1
Malvaceae	Pachira faroensis	(Ducke) W.S.Alverson	4					4
Malvaceae	Pachira insignis	(Sw.) Savigny	6					6
Malvaceae	Pachira macrocalyx	(Ducke) Fern.Alonso	2					2
Malvaceae	Pachira nervosa	(Uittien) Fern.Alonso	1					1
Malvaceae	Pachira paraensis	(Ducke) W.S.Alverson	1					1
Malvaceae	Patinoa paraensis	(Huber) Cuatrec.	5					5
Malvaceae	Pseudobombax grandiflorum	(Cav.) A.Robyns		11	1			12
Malvaceae	Pseudobombax longiflorum	(Mart. & Zucc.) A.Robyns			5			5
Malvaceae	Pseudobombax marginatum	(A.St.-Hil.) A.Robyns			1			1
Malvaceae	Pseudobombax munguba	(Mart. & Zucc.) Dugand	30					30
Malvaceae	Pseudobombax tomentosum	(Mart. & Zucc.) A.Robyns			3			3
Malvaceae	Quararibea cordata	(Bonpl.) Vischer	1					1
Malvaceae	Quararibea guianensis	Aubl.	12					12
Malvaceae	Quararibea ochrocalyx	(K.Schum.) Vischer	5					5
Malvaceae	Scleronema micranthum	(Ducke) Ducke	3					3
Malvaceae	Sterculia apetala	(Jacq.) H.Karst.	7		1			8
Malvaceae	Sterculia frondosa	Rich.	2					2
Malvaceae	Sterculia pruriens	(Aubl.) K.Schum.	4					4
Malvaceae	Sterculia speciosa	K. Schum.	6		3			9
Malvaceae	Sterculia striata	A. St.-Hil. & Naudin			8	2		10
Malvaceae	Theobroma cacao	L.	9					9
Malvaceae	Theobroma grandiflorum	(Willd. ex Spreng.) K.Schum.	2					2
Malvaceae	Theobroma obovatum	Klotzsch ex Bernoulli	1					1
Malvaceae	Theobroma speciosum	Willd. ex Spreng.	2					2
Malvaceae	Theobroma subincanum	Mart.	9					9
Malvaceae	Theobroma sylvestre	Aubl. ex Mart. in Buchner	3					3
Marcgraviaceae	Norantea guianensis	Aubl.			2			2
Marcgraviaceae	Schwartzia brasiliensis	(Choisy) Bedell ex Gir.-Cañas			1			1
Melastomataceae	Acinodendron hispidum	(Cogn.) Kuntze		1				1
Melastomataceae	Acinodendron trianae	(Cogn.) Kuntze		1				1
Melastomataceae	Bellucia dichotoma	Cogn.	2					2
Melastomataceae	Bellucia grossularioides	(L.) Triana			2			2
Melastomataceae	Henriettea granulata	O. Berg & Triana	1					1
Melastomataceae	Henriettea horridula	Pilg.	1					1
Melastomataceae	Henriettea ovata	(Cogn.) Penneys, F.A. Michelangeli, Judd & Almeda	1					1
Melastomataceae	Henriettea saldanhaei	Cogn.		1				1
Melastomataceae	Leandra melastomoides	Raddi			1			1
Melastomataceae	Leandra scabra	DC.		3				3
Melastomataceae	Macairea radula	(Bonpl.) DC.			1			1
Melastomataceae	Meriania urceolata	Triana	1					1
Melastomataceae	Miconia albicans	(Sw.) Steud.		1	6			7
Melastomataceae	Miconia ampla	Triana	1					1
Melastomataceae	Miconia argyrophylla	DC.	1	5	1			7
Melastomataceae	Miconia brunnea	Mart. ex DC.		1				1
Melastomataceae	Miconia calvescens	DC.		2				2
Melastomataceae	Miconia ceramicarpa	(DC.) Cogn.	2					2
Melastomataceae	Miconia chamissois	Naudin		2	1			3
Melastomataceae	Miconia chartacea	Triana		3	6			9
Melastomataceae	Miconia chartacea var. miqueliana	Cogn.			2			2
Melastomataceae	Miconia chrysophylla	(Rich.) Urb.	1					1
Melastomataceae	Miconia cinerascens	Miq.		3			1	4
Melastomataceae	Miconia cinnamomifolia	(DC.) Naudin		6				6
Melastomataceae	Miconia cubatanensis	Hoehne		2	1			3
Melastomataceae	Miconia cuspidata	Mart. ex Naudin			7			7
Melastomataceae	Miconia discolor	DC.		2				2
Melastomataceae	Miconia dodecandra	Cogn.			4			4
Melastomataceae	Miconia elegans	Cogn.		1	3			4
Melastomataceae	Miconia fasciculata	Gardner		2				2
Melastomataceae	Miconia ferruginata	DC.			1			1
Melastomataceae	Miconia hirtella	Cogn.			4			4
Melastomataceae	Miconia holosericea	(L.) DC.	1					1
Melastomataceae	Miconia jucunda	(DC.) Triana		1				1
Melastomataceae	Miconia latecrenata	(DC.) Naudin			1			1
Melastomataceae	Miconia lepidota	Schrank & Mart. ex DC.	1					1
Melastomataceae	Miconia ligustroides	(DC.) Naudin		3	1			4
Melastomataceae	Miconia longifolia	(Aubl.) DC.			1			1
Melastomataceae	Miconia longispicata	Triana	1					1
Melastomataceae	Miconia matthaei	Naudin			1			1
Melastomataceae	Miconia minutiflora	(Bonpl.) DC.			1			1
Melastomataceae	Miconia mirabilis	(Aubl.) L.O. Williams			2			2
Melastomataceae	Miconia nervosa	(Sm.) Triana			3			3
Melastomataceae	Miconia paulensis	Naudin		1				1
Melastomataceae	Miconia pepericarpa	Mart. ex DC.		1	4			5
Melastomataceae	Miconia poeppigii	Triana	2					2
Melastomataceae	Miconia prasina	(Sw.) DC.	1		1			2
Melastomataceae	Miconia pseudonervosa	Cogn.		1	1			2
Melastomataceae	Miconia punctata	(Desr.) D. Don ex DC.			2			2
Melastomataceae	Miconia pusilliflora	(DC.) Naudin		7	1			8
Melastomataceae	Miconia regelii	Cogn.	1					1
Melastomataceae	Miconia rigidiuscula	Cogn.		1				1
Melastomataceae	Miconia sellowiana	Naudin		1	4			5
Melastomataceae	Miconia splendens	(Sw.) Griseb.			1			1
Melastomataceae	Miconia tetraspermoides	Wurdack	1					1
Melastomataceae	Miconia theaezans	Cogn.		1				1
Melastomataceae	Miconia tomentosa	(Rich.) D. Don ex DC.	1					1
Melastomataceae	Miconia triplinervis	Ruiz & Pav.	1					1
Melastomataceae	Miconia tristis	Spring		3				3
Melastomataceae	Mouriri acutiflora	Naudin	6		3			9
Melastomataceae	Mouriri angulicosta	Morley	1					1
Melastomataceae	Mouriri brachyanthera	Ducke	1					1
Melastomataceae	Mouriri densifoliata	Ducke	1					1
Melastomataceae	Mouriri elliptica	Mart.				2		2
Melastomataceae	Mouriri glazioviana	Cogn.			5			5
Melastomataceae	Mouriri grandiflora	DC.	12					12
Melastomataceae	Mouriri guianensis	Aubl.	1		7			8
Melastomataceae	Mouriri nervosa	Pilg.	1					1
Melastomataceae	Mouriri nigra	(DC.) Morley	2					2
Melastomataceae	Mouriri pusa	Gardner ex Gardner			4	2		6
Melastomataceae	Tibouchina candolleana	Cogn.		2	2			4
Melastomataceae	Tibouchina granulosa	(Desr.) Cogn.		4	1			5
Melastomataceae	Tibouchina mutabilis	(Vell.) Cogn.			1			1
Melastomataceae	Tibouchina stenocarpa	(DC.) Cogn.		1				1
Melastomataceae	Tococa capitata	Trail ex Cogn.	5					5
Melastomataceae	Tococa guianensis	Aubl.	2		2			4
Melastomataceae	Trembleya parviflora	(D. Don) Cogn.		2	2			4
Meliaceae	Cabralea canjerana	(Vell.) Mart.		22	5		1	28
Meliaceae	Carapa guianensis	Aubl.	14					14
Meliaceae	Cedrela fissilis	Vell.	3	15	1	1	2	22
Meliaceae	Cedrela odorata	L.	4	3	1			8
Meliaceae	Guarea carinata	Ducke	1					1
Meliaceae	Guarea cinnamomea	Harms	2					2
Meliaceae	Guarea convergens	T.D.Penn.	1					1
Meliaceae	Guarea crispa	T.D.Penn.	1					1
Meliaceae	Guarea guidonia	(L.) Sleumer	9	11	9			29
Meliaceae	Guarea humaitensis	T.D.Penn.	4					4
Meliaceae	Guarea kunthiana	A.Juss.	4	11	3			18
Meliaceae	Guarea macrophylla	Vahl	1	15	5			21
Meliaceae	Guarea macrophylla subsp. pachycarpa	(C.DC.) T.D.Penn.	2					2
Meliaceae	Guarea macrophylla subsp. tuberculata	(Vell.) T.D.Penn.			2			2
Meliaceae	Guarea pubescens	(Rich.) A.Juss.	3					3
Meliaceae	Guarea purusana	C.DC.	2					2
Meliaceae	Guarea silvatica	C.DC.	1					1
Meliaceae	Melia azedarach	L.		4			1	5
Meliaceae	Trichilia casaretti	C. DC.		6	1			7
Meliaceae	Trichilia catigua	A.Juss.		9	6		2	17
Meliaceae	Trichilia cipo	(A.Juss.) C.DC.	3					3
Meliaceae	Trichilia claussenii	C. DC.		10	6		2	18
Meliaceae	Trichilia elegans	A.Juss.		8	4		4	16
Meliaceae	Trichilia glabra	L.		6				6
Meliaceae	Trichilia hirta	L.		6	3			9
Meliaceae	Trichilia lecointei	Ducke	3					3
Meliaceae	Trichilia lepidota	Mart.		3				3
Meliaceae	Trichilia maynasiana	C.DC.	1					1
Meliaceae	Trichilia micrantha	Benth.	3					3
Meliaceae	Trichilia pallida	Sw.	1	17	10			28
Meliaceae	Trichilia paraensis	C.DC.	1					1
Meliaceae	Trichilia pleeana	(A.Juss.) C.DC.	3					3
Meliaceae	Trichilia quadrijuga	(Miq.) Kunth	4					4
Meliaceae	Trichilia rubra	C.DC.	5					5
Meliaceae	Trichilia schomburgkii	C.DC.	2					2
Meliaceae	Trichilia septentrionalis	C.DC.	1					1
Meliaceae	Trichilia silvatica	C. DC.		3				3
Meliaceae	Trichilia singularis	C.DC.	4					4
Meliaceae	Trichilia solitudinis	Harms	2					2
Meliaceae	Trichilia stellatotomentosa	Kuntze			2			2
Meliaceae	Trichilia surinamensis	(Miq.) C.DC.	1					1
Menispermaceae	Abuta grandifolia	(Mart.) Sandwith	1		1			2
Menispermaceae	Abuta selloana	Eichler			2			2
Monimiaceae	Macropeplus ligustrinus	(Tul.) Perkins			4			4
Monimiaceae	Mollinedia argyrogyna	Perkins		5				5
Monimiaceae	Mollinedia clavigera	Tul.		3				3
Monimiaceae	Mollinedia floribunda	Tul.		1				1
Monimiaceae	Mollinedia micrantha	Perkins		1				1
Monimiaceae	Mollinedia oligantha	Perkins		1	1			2
Monimiaceae	Mollinedia schottiana	(Spreng.) Perkins		3	1			4
Monimiaceae	Mollinedia widgrenii	A. DC.		5	1			6
Moraceae	Batocarpus amazonicus	(Ducke) Fosberg	2					2
Moraceae	Batocarpus orinocensis	H.Karst.	1					1
Moraceae	Brosimum acutifolium	Huber	4					4
Moraceae	Brosimum alicastrum	Sw.	2					2
Moraceae	Brosimum gaudichaudii	Trécul		1	8	4		13
Moraceae	Brosimum glaziovii	Taub.			1			1
Moraceae	Brosimum guianense	(Aubl.) Huber ex Ducke	3	1	1	1		6
Moraceae	Brosimum lactescens	(S.Moore) C.C.Berg	11	1	1			13
Moraceae	Brosimum melanopotamicum	C.C.Berg	1					1
Moraceae	Brosimum parinarioides	Ducke	1					1
Moraceae	Brosimum rubescens	Taub.	5			2		7
Moraceae	Brosimum utile	(Kunth) Oken	6					6
Moraceae	Castilla elastica	Cerv.	1					1
Moraceae	Castilla ulei	Warb.	2					2
Moraceae	Clarisia biflora	Ruiz & Pav.	1					1
Moraceae	Clarisia racemosa	Ruiz & Pav.	5					5
Moraceae	Ficus amazonica	(Miq.) Miq.		2	2			4
Moraceae	Ficus americana	Aubl.	5		3			8
Moraceae	Ficus calyptroceras	(Miq.) Miq.				1		1
Moraceae	Ficus cestrifolia	Schott		2	3		3	8
Moraceae	Ficus citrifolia	Mill.		7	2			9
Moraceae	Ficus crocata	(Miq.) Mart. ex Miq.			1			1
Moraceae	Ficus enormis	(Miq.) Miq.		5				5
Moraceae	Ficus eximia	Schott	1	2				3
Moraceae	Ficus gomelleira	Kunth & C.D.Bouché	4	2	1	1		8
Moraceae	Ficus insipida	Willd.	3	10	13		1	27
Moraceae	Ficus krukovii	Standl.			1			1
Moraceae	Ficus luschnathiana	(Miq.) Miq.		11	3		3	17
Moraceae	Ficus matiziana	Dugand	1					1
Moraceae	Ficus maxima	Mill.	6		1			7
Moraceae	Ficus panurensis	Standl.	1					1
Moraceae	Ficus paraensis	(Miq.) Miq.	1					1
Moraceae	Ficus pertusa	L.f.		1				1
Moraceae	Ficus polyantha	Warb.	2					2
Moraceae	Ficus popenoei subsp. malacocarpa	(Standl.) C.C.Berg			1			1
Moraceae	Ficus schumacheri	(Liebm.) Griseb.	1					1
Moraceae	Ficus trichocarpa	Blume			2			2
Moraceae	Ficus trigona	L.f.	4	1	3			8
Moraceae	Ficus umbellata	Vahl			1			1
Moraceae	Helicostylis pedunculata	Benoist	1					1
Moraceae	Helicostylis scabra	(J.F.Macbr.) C.C.Berg	8					8
Moraceae	Helicostylis tomentosa	(Poepp. & Endl.) J.F.Macbr.	3					3
Moraceae	Maclura tinctoria	(L.) D.Don ex Steud.	16	11	10	1		38
Moraceae	Maquira calophylla	(Poepp. & Endl.) C.C.Berg	1					1
Moraceae	Maquira coriacea	(H.Karst.) C.C.Berg	4					4
Moraceae	Maquira guianensis	Aubl.	2					2
Moraceae	Morus alba	L.		1				1
Moraceae	Morus nigra	L.			1		1	2
Moraceae	Naucleopsis caloneura	(Huber) Ducke	2					2
Moraceae	Naucleopsis oblongifolia	(Kuhlm.) Carauta		2				2
Moraceae	Naucleopsis stipularis	Ducke	1					1
Moraceae	Naucleopsis ternstroemiiflora	(Mildbr.) C.C. Berg	6					6
Moraceae	Naucleopsis ulei	(Warb.) Ducke	1					1
Moraceae	Naucleopsis ulei subsp. amara	(Ducke) C.C. Berg	1					1
Moraceae	Perebea mollis	(Poepp. & Endl.) Huber	2					2
Moraceae	Pseudolmedia laevigata	Trécul	6	2	16			24
Moraceae	Pseudolmedia laevis	(Ruiz & Pav.) J.F.Macbr.	7					7
Moraceae	Pseudolmedia macrophylla	Trécul	3					3
Moraceae	Sorocea bonplandii	(Baill.) W.C.Burger, Lanj. & de Boer		18			4	22
Moraceae	Sorocea duckei	W.C. Burger	14					14
Moraceae	Sorocea guilleminiana	Gaudich.	1		9	1		11
Moraceae	Sorocea hilarii	Gaudich.			2			2
Moraceae	Sorocea pubivena	Hemsl.	2					2
Moraceae	Sorocea steinbachii	C.C. Berg	1					1
Moraceae	Trymatococcus amazonicus	Poepp. & Endl.	2					2
Myristicaceae	Bicuiba oleifera	(Schott) J.J.de Wilde		2				2
Myristicaceae	Iryanthera coriacea	Ducke	1					1
Myristicaceae	Iryanthera hostmannii	(Benth.) Warb.	2					2
Myristicaceae	Iryanthera juruensis	Warb.	9					9
Myristicaceae	Iryanthera laevis	Markgr.	1					1
Myristicaceae	Iryanthera lancifolia	Ducke	3					3
Myristicaceae	Iryanthera olacoides	(A.C. Sm.) A.C. Sm.	1					1
Myristicaceae	Iryanthera paraensis	Huber	1					1
Myristicaceae	Iryanthera sagotiana	(Benth.) Warb.	3					3
Myristicaceae	Osteophloeum platyspermum	(Spruce ex A.DC.) Warb.	1					1
Myristicaceae	Virola albidiflora	Ducke			1			1
Myristicaceae	Virola caducifolia	W.A. Rodrigues	1					1
Myristicaceae	Virola calophylla	(Spruce) Warb.	15					15
Myristicaceae	Virola elongata	(Benth.) Warb.	14					14
Myristicaceae	Virola malmei	A.C. Sm.			2			2
Myristicaceae	Virola michelii	Heckel	1					1
Myristicaceae	Virola multinervia	Ducke	1					1
Myristicaceae	Virola pavonis	(A.DC.) A.C.Sm.	1					1
Myristicaceae	Virola sebifera	Aubl.		2	16			18
Myristicaceae	Virola surinamensis	(Rol. ex Rottb.) Warb.	29			2		31
Myristicaceae	Virola theiodora	(Spruce ex Benth.) Warb.	2					2
Myristicaceae	Virola urbaniana	Warb.			8			8
Myristicaceae	Virola venosa	(Benth.) Warb.	2					2
Myrtaceae	Acca sellowiana	(O.Berg) Burret					1	1
Myrtaceae	Blepharocalyx salicifolius	(Kunth) O.Berg		15	4		7	26
Myrtaceae	Calycorectes acutatus	(Miq.) Toledo		3	2			5
Myrtaceae	Calyptranthes brasiliensis	Spreng.		6	1			7
Myrtaceae	Calyptranthes clusiifolia	O.Berg		7	4			11
Myrtaceae	Calyptranthes concinna	DC.		10	1		2	13
Myrtaceae	Calyptranthes crebra	McVaugh	11					11
Myrtaceae	Calyptranthes cuspidata	Mart. ex DC.	3					3
Myrtaceae	Calyptranthes grandiflora	O.Berg			1			1
Myrtaceae	Calyptranthes grandifolia	O.Berg		2				2
Myrtaceae	Calyptranthes lucida	Mart. ex DC.		3	4			7
Myrtaceae	Calyptranthes multiflora	Poepp. ex O.Berg	2					2
Myrtaceae	Calyptranthes strigipes	O.Berg			1			1
Myrtaceae	Calyptranthes tricona	D.Legrand		1				1
Myrtaceae	Calyptranthes widgreniana	O.Berg		2				2
Myrtaceae	Campomanesia aromatica	(Aubl.) Griseb.				4		4
Myrtaceae	Campomanesia dichotoma	(O.Berg) Mattos		2				2
Myrtaceae	Campomanesia eugenioides	(Cambess.) D.Legrand ex Landrum			2			2
Myrtaceae	Campomanesia guaviroba	(DC.) Kiaersk.		5	1			6
Myrtaceae	Campomanesia guazumifolia	(Cambess.) O.Berg		14	1		1	16
Myrtaceae	Campomanesia simulans	M.L.Kawas.		1				1
Myrtaceae	Campomanesia velutina	(Cambess.) O.Berg		2	4			6
Myrtaceae	Campomanesia xanthocarpa	(Mart.) O.Berg		21	4		5	30
Myrtaceae	Eugenia acrensis	McVaugh	1					1
Myrtaceae	Eugenia arenaria	Cambess.		1				1
Myrtaceae	Eugenia aurata	O.Berg			2			2
Myrtaceae	Eugenia bahiensis	DC.		1				1
Myrtaceae	Eugenia belemitana	McVaugh	1					1
Myrtaceae	Eugenia biflora	(L.) DC.			1			1
Myrtaceae	Eugenia bimarginata	DC.		1				1
Myrtaceae	Eugenia blastantha	(O.Berg) D.Legrand		7	1			8
Myrtaceae	Eugenia brasiliensis	Lam.		1				1
Myrtaceae	Eugenia brownsbergii	Amshoff	2	1				3
Myrtaceae	Eugenia candolleana	DC.				1		1
Myrtaceae	Eugenia cerasiflora	Miq.		1				1
Myrtaceae	Eugenia citrifolia	Poir.	1					1
Myrtaceae	Eugenia coffeifolia	DC.	2					2
Myrtaceae	Eugenia cuprea	(O.Berg) Nied.		1				1
Myrtaceae	Eugenia cupulata	Amshoff	1					1
Myrtaceae	Eugenia dodonaeifolia	Cambess.		4				4
Myrtaceae	Eugenia dysenterica	DC.			7			7
Myrtaceae	Eugenia egensis	DC.	2	1	1			4
Myrtaceae	Eugenia ferreiraeana	O.Berg	1					1
Myrtaceae	Eugenia florida	DC.	2	24	15			41
Myrtaceae	Eugenia fusca	O.Berg		2				2
Myrtaceae	Eugenia gomesiana	O.Berg	1					1
Myrtaceae	Eugenia handroana	D.Legrand		1				1
Myrtaceae	Eugenia handroi	(Mattos) Mattos		4				4
Myrtaceae	Eugenia hiemalis	Cambess.		4			5	9
Myrtaceae	Eugenia involucrata	DC.		4	1		3	8
Myrtaceae	Eugenia lambertiana	DC.	1					1
Myrtaceae	Eugenia ligustrina	(Sw.) Willd.			1			1
Myrtaceae	Eugenia modesta	DC.		1				1
Myrtaceae	Eugenia monosperma	Vell.		1				1
Myrtaceae	Eugenia moraviana	O.Berg		7				7
Myrtaceae	Eugenia moschata	(Aubl.) Nied. ex T.Durand & B.D.Jacks.	1					1
Myrtaceae	Eugenia myrcianthes	Nied.					1	1
Myrtaceae	Eugenia myrciariifolia	Soares-Silva & Sobral		1				1
Myrtaceae	Eugenia neoglomerata	Sobral		1				1
Myrtaceae	Eugenia neomyrtifolia	Sobral		5	4			9
Myrtaceae	Eugenia neoverrucosa	Sobral		2				2
Myrtaceae	Eugenia oblongata	O.Berg		1				1
Myrtaceae	Eugenia patens	Poir.	1					1
Myrtaceae	Eugenia patrisii	Vahl	2					2
Myrtaceae	Eugenia pluriflora	DC.		7	1			8
Myrtaceae	Eugenia polystachya	Rich.			1			1
Myrtaceae	Eugenia prasina	O.Berg			1			1
Myrtaceae	Eugenia pseudopsidium	Jacq.	1					1
Myrtaceae	Eugenia psidiiflora	O.Berg		4	1			5
Myrtaceae	Eugenia punicifolia	(Kunth) DC.	1	3		3		7
Myrtaceae	Eugenia pyriformis	Cambess.		6			1	7
Myrtaceae	Eugenia ramboi	D.Legrand		3			3	6
Myrtaceae	Eugenia ramiflora	Desv. ex Ham.	1					1
Myrtaceae	Eugenia repanda	O.Berg		1				1
Myrtaceae	Eugenia rostrata	O.Berg		1				1
Myrtaceae	Eugenia rostrifolia	D.Legrand					1	1
Myrtaceae	Eugenia sonderiana	O.Berg			1			1
Myrtaceae	Eugenia speciosa	Cambess.		1	2		1	4
Myrtaceae	Eugenia stictopetala	DC.			2			2
Myrtaceae	Eugenia stigmatosa	DC.		2				2
Myrtaceae	Eugenia subterminalis	DC.		1				1
Myrtaceae	Eugenia sulcata	Spring ex Mart.		4				4
Myrtaceae	Eugenia umbelliflora	O.Berg		3				3
Myrtaceae	Eugenia uniflora	L.		13	1		8	22
Myrtaceae	Eugenia uruguayensis	Cambess.		4	2		8	14
Myrtaceae	Eugenia verticillata	(Vell.) Angely					2	2
Myrtaceae	Eugenia verticillata	(Vell.) Angely		1				1
Myrtaceae	Gomidesia elliptica	O. Berg			1			1
Myrtaceae	Marlierea bipennis	(O.Berg) McVaugh			2			2
Myrtaceae	Marlierea eugeniopsoides	(D.Legrand & Kausel) D.Legrand		1				1
Myrtaceae	Marlierea lituatinervia	(O.Berg) McVaugh			1			1
Myrtaceae	Marlierea obscura	O.Berg		3				3
Myrtaceae	Marlierea racemosa	(Vell.) Kiaersk.		5				5
Myrtaceae	Marlierea sylvatica	(O.Berg) Kiaersk.		1				1
Myrtaceae	Marlierea tomentosa	Cambess.			2			2
Myrtaceae	Myrceugenia campestris	(DC.) D.Legrand & Kausel					1	1
Myrtaceae	Myrceugenia euosma	(O.Berg) D.Legrand		2				2
Myrtaceae	Myrceugenia glaucescens	(Cambess.) D.Legrand & Kausel		3			2	5
Myrtaceae	Myrceugenia miersiana	(Gardner) D.Legrand & Kausel		1				1
Myrtaceae	Myrceugenia myrcioides	(Cambess.) O.Berg		1				1
Myrtaceae	Myrceugenia ovata	(Hook. & Arn.) O.Berg		2				2
Myrtaceae	Myrcia aliena	McVaugh	1					1
Myrtaceae	Myrcia amazonica	DC.	1	2	3			6
Myrtaceae	Myrcia anacardiifolia	Gardner		2				2
Myrtaceae	Myrcia bicarinata	(O.Berg) D.Legrand		2				2
Myrtaceae	Myrcia bracteata	(Rich.) DC.			1			1
Myrtaceae	Myrcia brasiliensis	Kiaersk.		2				2
Myrtaceae	Myrcia citrifolia	(Aubl.) Urb.	1					1
Myrtaceae	Myrcia cuprea	(O.Berg) Kiaersk.	1					1
Myrtaceae	Myrcia eriocalyx	DC.		2	2			4
Myrtaceae	Myrcia eriopus	DC.		2	1			3
Myrtaceae	Myrcia eximia	DC.	1					1
Myrtaceae	Myrcia fenzliana	O.Berg			6			6
Myrtaceae	Myrcia glabra	(O.Berg) D.Legrand		1			1	2
Myrtaceae	Myrcia grandis	McVaugh	1					1
Myrtaceae	Myrcia guianensis	(Aubl.) DC.		5	2			7
Myrtaceae	Myrcia hartwegiana	(O.Berg) Kiaersk.		1	5			6
Myrtaceae	Myrcia hatschbachii	D.Legrand		1				1
Myrtaceae	Myrcia hebepetala	DC.		4				4
Myrtaceae	Myrcia hexasticha	Kiaersk.		1				1
Myrtaceae	Myrcia hilariana	O.Berg		2	2			4
Myrtaceae	Myrcia ilheosensis	Kiaersk.		5				5
Myrtaceae	Myrcia insularis	Gardner		1				1
Myrtaceae	Myrcia laruotteana	Cambess.		10	5			15
Myrtaceae	Myrcia lundiana	Kiaersk.		1				1
Myrtaceae	Myrcia minutiflora	Sagot	1					1
Myrtaceae	Myrcia mollis	(Kunth) DC.			1			1
Myrtaceae	Myrcia multiflora	(Lam.) DC.	2	18		2	1	23
Myrtaceae	Myrcia oblongata	DC.		1			1	2
Myrtaceae	Myrcia palustris	DC.		2	2		6	10
Myrtaceae	Myrcia pubescens	DC.			1			1
Myrtaceae	Myrcia pubipetala	Miq.		2				2
Myrtaceae	Myrcia pulchra	(O.Berg) Kiaersk.		4				4
Myrtaceae	Myrcia racemosa	(O.Berg) Kiaersk.		5				5
Myrtaceae	Myrcia recurvata	O.Berg		1				1
Myrtaceae	Myrcia rufipes	DC.		1				1
Myrtaceae	Myrcia selloi	(Spreng.) N.Silveira		3			1	4
Myrtaceae	Myrcia splendens	(Sw.) DC.			1			1
Myrtaceae	Myrcia splendens	(Sw.) DC.	5	19	15	4		43
Myrtaceae	Myrcia subverticillaris	(O.Berg) Nied.		1				1
Myrtaceae	Myrcia sylvatica	(G.Mey.) DC.			2	1		3
Myrtaceae	Myrcia tijucensis	Kiaersk.		3				3
Myrtaceae	Myrcia tomentosa	(Aubl.) DC.		9	18	1		28
Myrtaceae	Myrcia undulata	O.Berg		1	1			2
Myrtaceae	Myrcia venulosa	DC.		4	2			6
Myrtaceae	Myrcia venulosa var. dives	(O. Berg) Soares-Silva			3			3
Myrtaceae	Myrcia vittoriana	Kiaersk.		1				1
Myrtaceae	Myrcianthes cisplatensis	(Cambess.) O.Berg					1	1
Myrtaceae	Myrcianthes gigantea	(D.Legrand) D.Legrand		2			1	3
Myrtaceae	Myrcianthes pungens	(O.Berg) D.Legrand		3			4	7
Myrtaceae	Myrciaria cuspidata	O.Berg					1	1
Myrtaceae	Myrciaria delicatula	(DC.) O.Berg		1				1
Myrtaceae	Myrciaria dubia	(Kunth) McVaugh	7					7
Myrtaceae	Myrciaria floribunda	(H.West ex Willd.) O.Berg	1	7	6			14
Myrtaceae	Myrciaria glomerata	O.Berg		1				1
Myrtaceae	Myrciaria tenella	(DC.) O.Berg		13			2	15
Myrtaceae	Myrrhinium atropurpureum	Schott		2			4	6
Myrtaceae	Neomitranthes glomerata	(D.Legrand) Govaerts		2				2
Myrtaceae	Neomitranthes warmingiana	(Kiaersk.) Mattos		1				1
Myrtaceae	Pimenta pseudocaryophyllus	(Gomes) Landrum		3				3
Myrtaceae	Plinia cauliflora	(Mart.) Kausel		1				1
Myrtaceae	Plinia grandifolia	(Mattos) Sobral			2			2
Myrtaceae	Plinia peruviana	(Poir.) Govaerts		6	4			10
Myrtaceae	Plinia rivularis	(Cambess.) Rotman		7			1	8
Myrtaceae	Psidium acutangulum	Mart. ex DC.	9					9
Myrtaceae	Psidium australe	Cambess.		1	1			2
Myrtaceae	Psidium cattleianum	Afzel. ex Sabine		13	1		5	19
Myrtaceae	Psidium guajava	L.		6	2		1	9
Myrtaceae	Psidium guineense	Sw.		4	1			5
Myrtaceae	Psidium longipetiolatum	D.Legrand			2			2
Myrtaceae	Psidium myrsinites	DC.				1		1
Myrtaceae	Psidium myrtoides	O.Berg			1			1
Myrtaceae	Psidium ovale	(Spreng.) Burret		1				1
Myrtaceae	Psidium rufum	Mart. ex DC.		4	3			7
Myrtaceae	Psidium salutare	(Kunth) O.Berg			1			1
Myrtaceae	Siphoneugena crassifolia	(DC.) Proença & Sobral		2				2
Myrtaceae	Siphoneugena densiflora	O.Berg		6	11			17
Myrtaceae	Siphoneugena kiaerskoviana	(Burret) Kausel		1				1
Myrtaceae	Siphoneugena kuhlmannii	Mattos		1				1
Myrtaceae	Syzygium jambos	(L.) Alston		6				6
Nyctaginaceae	Bougainvillea glabra	Choisy		2				2
Nyctaginaceae	Guapira graciliflora	(Mart. ex J.A.Schmidt) Lundell			5			5
Nyctaginaceae	Guapira hirsuta	(Choisy) Lundell		3				3
Nyctaginaceae	Guapira hoehnei	(Standl.) Lundell		1				1
Nyctaginaceae	Guapira noxia	(Netto) Lundell			9			9
Nyctaginaceae	Guapira obtusata	(Jacq.) Little			1			1
Nyctaginaceae	Guapira opposita	(Vell.) Reitz		22	3	1	2	28
Nyctaginaceae	Guapira pernambucensis	(Casar.) Lundell		1				1
Nyctaginaceae	Guapira sancarlosiana	Steyerm.	1					1
Nyctaginaceae	Guapira tomentosa	(Casar.) Lundell		2	1	1		4
Nyctaginaceae	Guapira venosa	(Choisy) Lundell			1			1
Nyctaginaceae	Neea glomeruliflora	Heimerl	1					1
Nyctaginaceae	Neea hermaphrodita	S. Moore			4			4
Nyctaginaceae	Neea macrophylla	Poepp. & Endl.			1			1
Nyctaginaceae	Neea madeirana	Standl.	5					5
Nyctaginaceae	Neea obovata	Spruce ex Heimerl	1					1
Nyctaginaceae	Neea oppositifolia	Ruiz & Pav.	4		1			5
Nyctaginaceae	Neea ovalifolia	Spruce ex J.A.Schmidt			1			1
Nyctaginaceae	Neea robusta	Steyerm.	1					1
Nyctaginaceae	Neea subpubescens	Heimerl			1			1
Nyctaginaceae	Pisonia aculeata	L.		1				1
Nyctaginaceae	Pisonia ambigua	Heimerl		6				6
Nyctaginaceae	Reichenbachia hirsuta	Spreng.			1			1
Ochnaceae	Cespedesia spathulata	(Ruiz & Pav.) Planch.			2			2
Ochnaceae	Elvasia calophyllea	DC.	1					1
Ochnaceae	Elvasia canescens	(Tiegh.) Gilg	1					1
Ochnaceae	Lacunaria crenata	(Tul.) A.C.Sm.	1					1
Ochnaceae	Ouratea castaneifolia	(DC.) Engl.		2	19			21
Ochnaceae	Ouratea cuspidata	Tiegh.		1				1
Ochnaceae	Ouratea discophora	Ducke	3					3
Ochnaceae	Ouratea fieldingiana	Engl.				1		1
Ochnaceae	Ouratea parviflora	Engl.		2				2
Ochnaceae	Ouratea polygyna	Engl.		1				1
Ochnaceae	Ouratea salicifolia	Engl.	1					1
Ochnaceae	Ouratea semiserrata	(Mart. & Nees) Engl.		3				3
Ochnaceae	Ouratea spruceana	Engl.	1					1
Ochnaceae	Ouratea superba	Engl.	1					1
Ochnaceae	Quiina amazonica	A.C.Sm.	1					1
Ochnaceae	Quiina negrensis	A.C.Sm.	1					1
Ochnaceae	Quiina paraensis	Pires & Fróes	1					1
Ochnaceae	Quiina rhytidopus	Tul.	5		1			6
Ochnaceae	Quiina tinifolia	Planch. & Triana	1					1
Olacaceae	Aptandra tubicina	(Poepp.) Benth. ex Miers	5					5
Olacaceae	Cathedra acuminata	(Benth.) Miers			1			1
Olacaceae	Chaunochiton angustifolium	Sleumer	2					2
Olacaceae	Chaunochiton kappleri	(Sagot ex Engl.) Ducke	1					1
Olacaceae	Chaunochiton loranthoides	Benth.	3					3
Olacaceae	Dulacia candida	(Poepp.) Kuntze	3					3
Olacaceae	Dulacia egleri	(Rangel) Sleumer			2			2
Olacaceae	Heisteria acuminata	(Humb. & Bonpl.) Engl.	8					8
Olacaceae	Heisteria barbata	Cuatrec.	2					2
Olacaceae	Heisteria densifrons	Engl.	3		1			4
Olacaceae	Heisteria laxiflora	Engl.	1		1			2
Olacaceae	Heisteria ovata	Benth.	2		3	2		7
Olacaceae	Heisteria perianthomega	(Vell.) Sleumer	1					1
Olacaceae	Heisteria silvianii	Schwacke		4				4
Olacaceae	Heisteria spruceana	Engl.	3					3
Olacaceae	Minquartia guianensis	Aubl.	13					13
Olacaceae	Ptychopetalum olacoides	Benth.	3					3
Olacaceae	Ximenia americana	L.		3	2	4		9
Oleaceae	Chionanthus micranthus	(Mart.) Lozano & Fuertes		1				1
Oleaceae	Chionanthus trichotomus	(Vell.) P.S.Green		1	1			2
Oleaceae	Ligustrum lucidum	W.T.Aiton					1	1
Oleaceae	Ligustrum vulgare	L.		1				1
Oleaceae	Priogymnanthus hasslerianus	(Chodat) P.S.Green			4			4
Opiliaceae	Agonandra brasiliensis	Miers ex Benth.	1	2	8	4		15
Opiliaceae	Agonandra excelsa	Griseb.		3	1			4
Opiliaceae	Agonandra silvatica	Ducke	1					1
Pentaphylacaceae	Ternstroemia alnifolia	Wawra		2	1			3
Pentaphylacaceae	Ternstroemia brasiliensis	Cambess.		3				3
Pentaphylacaceae	Ternstroemia candolleana	Wawra			2			2
Pentaphylacaceae	Ternstroemia dentata	(Aubl.) Sw.	1					1
Peraceae	Chaetocarpus echinocarpus	(Baill.) Ducke		1				1
Peraceae	Chaetocarpus myrsinites	Baill.		1				1
Peraceae	Chaetocarpus schomburgkianus	(Kuntze) Pax & K.Hoffm.	1					1
Peraceae	Pera bicolor	(Klotzsch) Müll.Arg.	6		2			8
Peraceae	Pera citriodora	Baill.		1	1			2
Peraceae	Pera coccinea	(Benth.) Müll.Arg.	1					1
Peraceae	Pera decipiens	(Müll.Arg.) Müll.Arg.	1					1
Peraceae	Pera distichophylla	(Mart.) Baill.	1					1
Peraceae	Pera glabrata	(Schott) Poepp. ex Baill.	1	22	15			38
Peraceae	Pera pulchrifolia	Ducke	2					2
Peraceae	Pera tomentosa	(Benth.) Müll.Arg.	1					1
Peraceae	Pogonophora schomburgkiana	Miers ex Benth.	1	1				2
Phyllanthaceae	Amanoa gracillima	W.J.Hayden	2					2
Phyllanthaceae	Amanoa guianensis	Aubl.	5		1			6
Phyllanthaceae	Amanoa oblongifolia	Müll.Arg.	3					3
Phyllanthaceae	Discocarpus essequeboensis	Klotzsch	4					4
Phyllanthaceae	Discocarpus spruceanus	Müll.Arg.	3					3
Phyllanthaceae	Hieronyma alchorneoides	Allemão	2	10	13			25
Phyllanthaceae	Jablonskia congesta	(Benth. ex Müll.Arg.) G.L.Webster	1					1
Phyllanthaceae	Margaritaria nobilis	L.f.	2		3			5
Phyllanthaceae	Phyllanthus chacoensis	Morong				1		1
Phyllanthaceae	Richeria grandis	Vahl	2		8			10
Phyllanthaceae	Richeria obovata	(Müll.Arg.) Pax & K.Hoffm.			3			3
Phyllanthaceae	Savia dictyocarpa	Müll.Arg.		5	1			6
Phytolaccaceae	Gallesia integrifolia	(Spreng.) Harms	2	7				9
Phytolaccaceae	Phytolacca dioica	L.		2			1	3
Phytolaccaceae	Seguieria langsdorffii	Moq.		1	1			2
Phytolaccaceae	Seguieria parvifolia	Benth.		2			1	3
Picramniaceae	Picramnia glazioviana	Engl.		3	1			4
Picramniaceae	Picramnia latifolia	Tul.	1					1
Picramniaceae	Picramnia parvifolia	Engl.		3				3
Picramniaceae	Picramnia ramiflora	Planch.		1				1
Picramniaceae	Picramnia sellowii	Planch.		4	1			5
Picrodendraceae	Piranhea trifoliata	Baill.	18					18
Picrodendraceae	Podocalyx loranthoides	Klotzsch	1					1
Pinaceae	Pinus elliottii	Engelm.					1	1
Piperaceae	Piper amalago	L.		4	3			7
Piperaceae	Piper arboreum	Aubl.		4	8			12
Piperaceae	Piper cernuum	Vell.		1				1
Piperaceae	Piper consanguineum	(Kunth) Steud.		4	3			7
Piperaceae	Piper crassinervium	Kunth			2			2
Piperaceae	Piper gaudichaudianum	(Kunth) Kunth ex Steud.		4				4
Piperaceae	Piper lhotzkyanum	Kunth		1				1
Piperaceae	Piper mollicomum	(Kunth) Kunth ex Steud.		2				2
Piperaceae	Piper tectoniifolium	(Kunth) Steud.			2			2
Piperaceae	Piper tuberculatum	Jacq.		4				4
Pittosporaceae	Pittosporum undulatum	Vent.					1	1
Podocarpaceae	Podocarpus brasiliensis	de Laub.			1			1
Podocarpaceae	Podocarpus lambertii	Klotzsch ex Endl.					1	1
Podocarpaceae	Podocarpus sellowii	Klotzsch ex Endl.		6				6
Polygalaceae	Moutabea excoriata	Mart. ex Miq.			1			1
Polygalaceae	Moutabea guianensis	Aubl.	1		2			3
Polygonaceae	Coccoloba alnifolia	Casar.		2				2
Polygonaceae	Coccoloba charitostachya	Standl.	2					2
Polygonaceae	Coccoloba cordata	Cham.		1				1
Polygonaceae	Coccoloba declinata	(Vell.) Mart.			2			2
Polygonaceae	Coccoloba latifolia	Poir.	4					4
Polygonaceae	Coccoloba lehmannii	Lindau	1					1
Polygonaceae	Coccoloba mollis	Casar.	1	1	1			3
Polygonaceae	Coccoloba obtusifolia	Jacq.			1			1
Polygonaceae	Coccoloba ochreolata	Wedd.			3			3
Polygonaceae	Coccoloba ovata	Benth.	3					3
Polygonaceae	Coccoloba pichuma	Huber	1					1
Polygonaceae	Coccoloba warmingii	Meisn.		2				2
Polygonaceae	Ruprechtia brachysepala	Meisn.			1			1
Polygonaceae	Ruprechtia laxiflora	Meisn.		11	1		6	18
Polygonaceae	Symmeria paniculata	Benth.	9		1			10
Polygonaceae	Triplaris americana	L.		6	4			10
Polygonaceae	Triplaris gardneriana	Wedd.			2	1		3
Polygonaceae	Triplaris weigeltiana	(Rchb.) Kuntze	15	1				16
Primulaceae	Ardisia glauciflora	Urb.			1			1
Primulaceae	Clavija lancifolia	Desf.	1					1
Primulaceae	Clavija nutans	(Vell.) B.Ståhl			2			2
Primulaceae	Cybianthus cuneifolius	Mart.		2	1			3
Primulaceae	Cybianthus densicomus	Mart.			1			1
Primulaceae	Cybianthus fulvopulverulentus	(Mez) G.Agostini	3					3
Primulaceae	Cybianthus gardneri	(A.DC.) G.Agostini			2			2
Primulaceae	Cybianthus glaber	A.DC.			3			3
Primulaceae	Cybianthus guyanensis	(A.DC.) Miq.			1			1
Primulaceae	Cybianthus peruvianus	(A.DC.) Miq.		3	1			4
Primulaceae	Geissanthus ambiguus	(Mart.) G.Agostini		3	2			5
Primulaceae	Myrsine coriacea	(Sw.) R.Br. ex Roem. & Schult.		8	7		1	16
Primulaceae	Myrsine coriacea	(Sw.) R.Br. ex Roem. & Schult.		6				6
Primulaceae	Myrsine gardneriana	A. DC.		5	1			6
Primulaceae	Myrsine guianensis	(Aubl.) Kuntze		4	9	1	1	15
Primulaceae	Myrsine laetevirens	(Mez) Arechav.					2	2
Primulaceae	Myrsine lancifolia	Mart.		3	1			4
Primulaceae	Myrsine loefgrenii	(Mez) Imkhan.		2			2	4
Primulaceae	Myrsine parvula	(Mez) Otegui		1			6	7
Primulaceae	Myrsine umbellata	Mart.		19	9		2	30
Primulaceae	Myrsine venosa	A. DC.		5				5
Primulaceae	Rapanea intermedia	Mez		1				1
Primulaceae	Rapanea parvifolia	(A. DC.) Mez		2				2
Proteaceae	Euplassa cantareirae	Sleumer		1				1
Proteaceae	Euplassa inaequalis	(Pohl) Engl.			7			7
[truncated: 454 more rows]
