# Supplementary material for: The Brazilian freshwater wetscape: Changes in tree community diversity and composition on climatic and geographic gradients
Source: PLoS One. 2017 Apr 10;12(4):e0175003. doi: 10.1371/journal.pone.0175003 (PMC5386251; doi:10.1371/journal.pone.0175003)
Supplement: S1 Dataset — (XLSX) [file pone.0175003.s003.xlsx]

## Sheet: S1Dataset
ID	Species	Presence	Biome	Publication	Latitude	Longitude
BFW_1	abarema_jupunba	1	Amaz	Santos & Jardim 2006	-1.13	-48.17
BFW_1	allantoma_lineata	1	Amaz	Santos & Jardim 2006	-1.13	-48.17
BFW_1	amaioua_guianensis	1	Amaz	Santos & Jardim 2006	-1.13	-48.17
BFW_1	attalea_maripa	1	Amaz	Santos & Jardim 2006	-1.13	-48.17
BFW_1	avicennia_germinans	1	Amaz	Santos & Jardim 2006	-1.13	-48.17
BFW_1	buchenavia_oxycarpa	1	Amaz	Santos & Jardim 2006	-1.13	-48.17
BFW_1	caraipa_grandifolia	1	Amaz	Santos & Jardim 2006	-1.13	-48.17
BFW_1	caraipa_richardiana	1	Amaz	Santos & Jardim 2006	-1.13	-48.17
BFW_1	carapa_guianensis	1	Amaz	Santos & Jardim 2006	-1.13	-48.17
BFW_1	caryocar_microcarpum	1	Amaz	Santos & Jardim 2006	-1.13	-48.17
BFW_1	cassipourea_guianensis	1	Amaz	Santos & Jardim 2006	-1.13	-48.17
BFW_1	coccoloba_latifolia	1	Amaz	Santos & Jardim 2006	-1.13	-48.17
BFW_1	couepia_paraensis	1	Amaz	Santos & Jardim 2006	-1.13	-48.17
BFW_1	crudia_amazonica	1	Amaz	Santos & Jardim 2006	-1.13	-48.17
BFW_1	diospyros_guianensis	1	Amaz	Santos & Jardim 2006	-1.13	-48.17
BFW_1	diplotropis_martiusii	1	Amaz	Santos & Jardim 2006	-1.13	-48.17
BFW_1	dipteryx_odorata	1	Amaz	Santos & Jardim 2006	-1.13	-48.17
BFW_1	drypetes_variabilis	1	Amaz	Santos & Jardim 2006	-1.13	-48.17
BFW_1	enterolobium_contortisiliquum	1	Amaz	Santos & Jardim 2006	-1.13	-48.17
BFW_1	eschweilera_coriacea	1	Amaz	Santos & Jardim 2006	-1.13	-48.17
BFW_1	eugenia_belemitana	1	Amaz	Santos & Jardim 2006	-1.13	-48.17
BFW_1	eugenia_moschata	1	Amaz	Santos & Jardim 2006	-1.13	-48.17
BFW_1	euterpe_oleracea	1	Amaz	Santos & Jardim 2006	-1.13	-48.17
BFW_1	ficus_maxima	1	Amaz	Santos & Jardim 2006	-1.13	-48.17
BFW_1	garcinia_madruno	1	Amaz	Santos & Jardim 2006	-1.13	-48.17
BFW_1	genipa_americana	1	Amaz	Santos & Jardim 2006	-1.13	-48.17
BFW_1	gustavia_augusta	1	Amaz	Santos & Jardim 2006	-1.13	-48.17
BFW_1	hevea_brasiliensis	1	Amaz	Santos & Jardim 2006	-1.13	-48.17
BFW_1	hirtella_triandra	1	Amaz	Santos & Jardim 2006	-1.13	-48.17
BFW_1	ilex_inundata	1	Amaz	Santos & Jardim 2006	-1.13	-48.17
BFW_1	inga_alba	1	Amaz	Santos & Jardim 2006	-1.13	-48.17
BFW_1	inga_nobilis	1	Amaz	Santos & Jardim 2006	-1.13	-48.17
BFW_1	inga_thibaudiana	1	Amaz	Santos & Jardim 2006	-1.13	-48.17
BFW_1	licania_heteromorpha	1	Amaz	Santos & Jardim 2006	-1.13	-48.17
BFW_1	licania_longistyla	1	Amaz	Santos & Jardim 2006	-1.13	-48.17
BFW_1	macrolobium_angustifolium	1	Amaz	Santos & Jardim 2006	-1.13	-48.17
BFW_1	macrolobium_multijugum	1	Amaz	Santos & Jardim 2006	-1.13	-48.17
BFW_1	macrolobium_pendulum	1	Amaz	Santos & Jardim 2006	-1.13	-48.17
BFW_1	manilkara_bidentatasubspsurinamensis	1	Amaz	Santos & Jardim 2006	-1.13	-48.17
BFW_1	mouriri_grandiflora	1	Amaz	Santos & Jardim 2006	-1.13	-48.17
BFW_1	nectandra_cissiflora	1	Amaz	Santos & Jardim 2006	-1.13	-48.17
BFW_1	ormosia_coutinhoi	1	Amaz	Santos & Jardim 2006	-1.13	-48.17
BFW_1	pachira_aquatica	1	Amaz	Santos & Jardim 2006	-1.13	-48.17
BFW_1	parahancornia_fasciculata	1	Amaz	Santos & Jardim 2006	-1.13	-48.17
BFW_1	patinoa_paraensis	1	Amaz	Santos & Jardim 2006	-1.13	-48.17
BFW_1	pentaclethra_macroloba	1	Amaz	Santos & Jardim 2006	-1.13	-48.17
BFW_1	platymiscium_filipes	1	Amaz	Santos & Jardim 2006	-1.13	-48.17
BFW_1	platymiscium_trinitatis	1	Amaz	Santos & Jardim 2006	-1.13	-48.17
BFW_1	poecilanthe_effusa	1	Amaz	Santos & Jardim 2006	-1.13	-48.17
BFW_1	poraqueiba_guianensis	1	Amaz	Santos & Jardim 2006	-1.13	-48.17
BFW_1	pouteria_cuspidata	1	Amaz	Santos & Jardim 2006	-1.13	-48.17
BFW_1	pouteria_macrocarpa	1	Amaz	Santos & Jardim 2006	-1.13	-48.17
BFW_1	protium_giganteum	1	Amaz	Santos & Jardim 2006	-1.13	-48.17
BFW_1	protium_heptaphyllum	1	Amaz	Santos & Jardim 2006	-1.13	-48.17
BFW_1	pterocarpus_officinalis	1	Amaz	Santos & Jardim 2006	-1.13	-48.17
BFW_1	quararibea_guianensis	1	Amaz	Santos & Jardim 2006	-1.13	-48.17
BFW_1	rhizophora_mangle	1	Amaz	Santos & Jardim 2006	-1.13	-48.17
BFW_1	sterculia_speciosa	1	Amaz	Santos & Jardim 2006	-1.13	-48.17
BFW_1	swartzia_racemosa	1	Amaz	Santos & Jardim 2006	-1.13	-48.17
BFW_1	symphonia_globulifera	1	Amaz	Santos & Jardim 2006	-1.13	-48.17
BFW_1	vatairea_guianensis	1	Amaz	Santos & Jardim 2006	-1.13	-48.17
BFW_1	virola_surinamensis	1	Amaz	Santos & Jardim 2006	-1.13	-48.17
BFW_1	zygia_inaequalis	1	Amaz	Santos & Jardim 2006	-1.13	-48.17
BFW_1	zygia_latifolia	1	Amaz	Santos & Jardim 2006	-1.13	-48.17
BFW_10	ampelocera_edentula	1	Amaz	Cattanio et al. 2002	-1.2	-48.3
BFW_10	astrocaryum_murumuru	1	Amaz	Cattanio et al. 2002	-1.2	-48.3
BFW_10	attalea_maripa	1	Amaz	Cattanio et al. 2002	-1.2	-48.3
BFW_10	bauhinia_guianensis	1	Amaz	Cattanio et al. 2002	-1.2	-48.3
BFW_10	caraipa_richardiana	1	Amaz	Cattanio et al. 2002	-1.2	-48.3
BFW_10	carapa_guianensis	1	Amaz	Cattanio et al. 2002	-1.2	-48.3
BFW_10	casimirella_ampla	1	Amaz	Cattanio et al. 2002	-1.2	-48.3
BFW_10	chaunochiton_loranthoides	1	Amaz	Cattanio et al. 2002	-1.2	-48.3
BFW_10	combretum_cacoucia	1	Amaz	Cattanio et al. 2002	-1.2	-48.3
BFW_10	couroupita_guianensis	1	Amaz	Cattanio et al. 2002	-1.2	-48.3
BFW_10	crudia_oblonga	1	Amaz	Cattanio et al. 2002	-1.2	-48.3
BFW_10	davilla_rugosa	1	Amaz	Cattanio et al. 2002	-1.2	-48.3
BFW_10	dialium_guianense	1	Amaz	Cattanio et al. 2002	-1.2	-48.3
BFW_10	doliocarpus_dentatus	1	Amaz	Cattanio et al. 2002	-1.2	-48.3
BFW_10	erythroxylum_kapplerianum	1	Amaz	Cattanio et al. 2002	-1.2	-48.3
BFW_10	eschweilera_coriacea	1	Amaz	Cattanio et al. 2002	-1.2	-48.3
BFW_10	eugenia_coffeifolia	1	Amaz	Cattanio et al. 2002	-1.2	-48.3
BFW_10	eugenia_patens	1	Amaz	Cattanio et al. 2002	-1.2	-48.3
BFW_10	euterpe_oleracea	1	Amaz	Cattanio et al. 2002	-1.2	-48.3
BFW_10	garcinia_macrophylla	1	Amaz	Cattanio et al. 2002	-1.2	-48.3
BFW_10	guarea_kunthiana	1	Amaz	Cattanio et al. 2002	-1.2	-48.3
BFW_10	gustavia_augusta	1	Amaz	Cattanio et al. 2002	-1.2	-48.3
BFW_10	heisteria_acuminata	1	Amaz	Cattanio et al. 2002	-1.2	-48.3
BFW_10	inga_nobilis	1	Amaz	Cattanio et al. 2002	-1.2	-48.3
BFW_10	lecythis_idatimon	1	Amaz	Cattanio et al. 2002	-1.2	-48.3
BFW_10	lecythis_pisonis	1	Amaz	Cattanio et al. 2002	-1.2	-48.3
BFW_10	licania_heteromorpha	1	Amaz	Cattanio et al. 2002	-1.2	-48.3
BFW_10	licania_macrophylla	1	Amaz	Cattanio et al. 2002	-1.2	-48.3
BFW_10	lophostoma_calophylloides	1	Amaz	Cattanio et al. 2002	-1.2	-48.3
BFW_10	machaerium_leiophyllum	1	Amaz	Cattanio et al. 2002	-1.2	-48.3
BFW_10	machaerium_macrophyllum	1	Amaz	Cattanio et al. 2002	-1.2	-48.3
BFW_10	mucuna_urens	1	Amaz	Cattanio et al. 2002	-1.2	-48.3
BFW_10	oenocarpus_distichus	1	Amaz	Cattanio et al. 2002	-1.2	-48.3
BFW_10	omphalea_diandra	1	Amaz	Cattanio et al. 2002	-1.2	-48.3
BFW_10	pachyptera_kerere	1	Amaz	Cattanio et al. 2002	-1.2	-48.3
BFW_10	parinari_excelsa	1	Amaz	Cattanio et al. 2002	-1.2	-48.3
BFW_10	pentaclethra_macroloba	1	Amaz	Cattanio et al. 2002	-1.2	-48.3
BFW_10	pouteria_macrocarpa	1	Amaz	Cattanio et al. 2002	-1.2	-48.3
BFW_10	protium_krukoffii	1	Amaz	Cattanio et al. 2002	-1.2	-48.3
BFW_10	protium_tenuifolium	1	Amaz	Cattanio et al. 2002	-1.2	-48.3
BFW_10	quararibea_guianensis	1	Amaz	Cattanio et al. 2002	-1.2	-48.3
BFW_10	rinorea_pubiflora	1	Amaz	Cattanio et al. 2002	-1.2	-48.3
BFW_10	sarcaulus_brasiliensis	1	Amaz	Cattanio et al. 2002	-1.2	-48.3
BFW_10	socratea_exorrhiza	1	Amaz	Cattanio et al. 2002	-1.2	-48.3
BFW_10	spondias_mombin	1	Amaz	Cattanio et al. 2002	-1.2	-48.3
BFW_10	sterculia_speciosa	1	Amaz	Cattanio et al. 2002	-1.2	-48.3
BFW_10	swartzia_arborescens	1	Amaz	Cattanio et al. 2002	-1.2	-48.3
BFW_10	swartzia_racemosa	1	Amaz	Cattanio et al. 2002	-1.2	-48.3
BFW_10	terminalia_dichotoma	1	Amaz	Cattanio et al. 2002	-1.2	-48.3
BFW_10	theobroma_grandiflorum	1	Amaz	Cattanio et al. 2002	-1.2	-48.3
BFW_10	theobroma_speciosum	1	Amaz	Cattanio et al. 2002	-1.2	-48.3
BFW_10	trichilia_quadrijuga	1	Amaz	Cattanio et al. 2002	-1.2	-48.3
BFW_10	unonopsis_guatterioides	1	Amaz	Cattanio et al. 2002	-1.2	-48.3
BFW_10	zygia_cauliflora	1	Amaz	Cattanio et al. 2002	-1.2	-48.3
BFW_10	zygia_inundata	1	Amaz	Cattanio et al. 2002	-1.2	-48.3
BFW_10	zygia_juruana	1	Amaz	Cattanio et al. 2002	-1.2	-48.3
BFW_10	zygia_latifolia	1	Amaz	Cattanio et al. 2002	-1.2	-48.3
BFW_100	albizia_edwallii	1	Cerr	Silva Junior 2004	-15.56	-47.56
BFW_100	anadenanthera_colubrina	1	Cerr	Silva Junior 2004	-15.56	-47.56
BFW_100	aspidosperma_subincanum	1	Cerr	Silva Junior 2004	-15.56	-47.56
BFW_100	astronium_fraxinifolium	1	Cerr	Silva Junior 2004	-15.56	-47.56
BFW_100	attalea_phalerata	1	Cerr	Silva Junior 2004	-15.56	-47.56
BFW_100	bowdichia_virgilioides	1	Cerr	Silva Junior 2004	-15.56	-47.56
BFW_100	brosimum_gaudichaudii	1	Cerr	Silva Junior 2004	-15.56	-47.56
BFW_100	casearia_decandra	1	Cerr	Silva Junior 2004	-15.56	-47.56
BFW_100	casearia_sylvestris	1	Cerr	Silva Junior 2004	-15.56	-47.56
BFW_100	chrysophyllum_marginatum	1	Cerr	Silva Junior 2004	-15.56	-47.56
BFW_100	cordia_alliodora	1	Cerr	Silva Junior 2004	-15.56	-47.56
BFW_100	cordia_glabrata	1	Cerr	Silva Junior 2004	-15.56	-47.56
BFW_100	dilodendron_bipinnatum	1	Cerr	Silva Junior 2004	-15.56	-47.56
BFW_100	diptychandra_aurantiaca	1	Cerr	Silva Junior 2004	-15.56	-47.56
BFW_100	guazuma_ulmifolia	1	Cerr	Silva Junior 2004	-15.56	-47.56
BFW_100	handroanthus_heptaphyllus	1	Cerr	Silva Junior 2004	-15.56	-47.56
BFW_100	jacaranda_cuspidifolia	1	Cerr	Silva Junior 2004	-15.56	-47.56
BFW_100	luehea_divaricata	1	Cerr	Silva Junior 2004	-15.56	-47.56
BFW_100	myracrodruon_urundeuva	1	Cerr	Silva Junior 2004	-15.56	-47.56
BFW_100	priogymnanthus_hasslerianus	1	Cerr	Silva Junior 2004	-15.56	-47.56
BFW_100	protium_heptaphyllum	1	Cerr	Silva Junior 2004	-15.56	-47.56
BFW_100	pseudobombax_longiflorum	1	Cerr	Silva Junior 2004	-15.56	-47.56
BFW_100	pterogyne_nitens	1	Cerr	Silva Junior 2004	-15.56	-47.56
BFW_100	rhamnidium_elaeocarpumReissek	1	Cerr	Silva Junior 2004	-15.56	-47.56
BFW_100	sapindus_saponariaL.	1	Cerr	Silva Junior 2004	-15.56	-47.56
BFW_100	sterculia_striata	1	Cerr	Silva Junior 2004	-15.56	-47.56
BFW_100	swartzia_jorori	1	Cerr	Silva Junior 2004	-15.56	-47.56
BFW_100	tabebuia_aurea	1	Cerr	Silva Junior 2004	-15.56	-47.56
BFW_100	terminalia_argentea	1	Cerr	Silva Junior 2004	-15.56	-47.56
BFW_100	trichilia_elegans	1	Cerr	Silva Junior 2004	-15.56	-47.56
BFW_100	vitex_cymosa	1	Cerr	Silva Junior 2004	-15.56	-47.56
BFW_100	zanthoxylum_rigidum	1	Cerr	Silva Junior 2004	-15.56	-47.56
BFW_101	acosmium_dasycarpumsubspglabratum	1	Cerr	De Paula et al. 1993	-15.37	-47.48
BFW_101	agonandra_brasiliensis	1	Cerr	De Paula et al. 1993	-15.37	-47.48
BFW_101	amaioua_guianensis	1	Cerr	De Paula et al. 1993	-15.37	-47.48
BFW_101	aspidosperma_australe	1	Cerr	De Paula et al. 1993	-15.37	-47.48
BFW_101	astronium_fraxinifolium	1	Cerr	De Paula et al. 1993	-15.37	-47.48
BFW_101	byrsonima_intermedia	1	Cerr	De Paula et al. 1993	-15.37	-47.48
BFW_101	cabralea_canjerana	1	Cerr	De Paula et al. 1993	-15.37	-47.48
BFW_101	callisthene_major	1	Cerr	De Paula et al. 1993	-15.37	-47.48
BFW_101	calophyllum_brasiliense	1	Cerr	De Paula et al. 1993	-15.37	-47.48
BFW_101	casearia_grandiflora	1	Cerr	De Paula et al. 1993	-15.37	-47.48
BFW_101	cecropia_pachystachya	1	Cerr	De Paula et al. 1993	-15.37	-47.48
BFW_101	cheiloclinium_cognatum	1	Cerr	De Paula et al. 1993	-15.37	-47.48
BFW_101	connarus_suberosus	1	Cerr	De Paula et al. 1993	-15.37	-47.48
BFW_101	copaifera_langsdorffii	1	Cerr	De Paula et al. 1993	-15.37	-47.48
BFW_101	cordia_dichotoma	1	Cerr	De Paula et al. 1993	-15.37	-47.48
BFW_101	cordiera_macrophylla	1	Cerr	De Paula et al. 1993	-15.37	-47.48
BFW_101	cryptocarya_aschersoniana	1	Cerr	De Paula et al. 1993	-15.37	-47.48
BFW_101	cupania_vernalis	1	Cerr	De Paula et al. 1993	-15.37	-47.48
BFW_101	emmotum_nitens	1	Cerr	De Paula et al. 1993	-15.37	-47.48
BFW_101	erythroxylum_daphnites	1	Cerr	De Paula et al. 1993	-15.37	-47.48
BFW_101	eugenia_florida	1	Cerr	De Paula et al. 1993	-15.37	-47.48
BFW_101	euplassa_inaequalis	1	Cerr	De Paula et al. 1993	-15.37	-47.48
BFW_101	faramea_occidentalis	1	Cerr	De Paula et al. 1993	-15.37	-47.48
BFW_101	guapira_obtusata	1	Cerr	De Paula et al. 1993	-15.37	-47.48
BFW_101	guatteria_sellowiana	1	Cerr	De Paula et al. 1993	-15.37	-47.48
BFW_101	handroanthus_chrysotrichus	1	Cerr	De Paula et al. 1993	-15.37	-47.48
BFW_101	heisteria_ovata	1	Cerr	De Paula et al. 1993	-15.37	-47.48
BFW_101	hieronyma_alchorneoides	1	Cerr	De Paula et al. 1993	-15.37	-47.48
BFW_101	hymenaea_courbaril	1	Cerr	De Paula et al. 1993	-15.37	-47.48
BFW_101	inga_alba	1	Cerr	De Paula et al. 1993	-15.37	-47.48
BFW_101	inga_marginata	1	Cerr	De Paula et al. 1993	-15.37	-47.48
BFW_101	ixora_brevifolia	1	Cerr	De Paula et al. 1993	-15.37	-47.48
BFW_101	jacaranda_caroba	1	Cerr	De Paula et al. 1993	-15.37	-47.48
BFW_101	lamanonia_ternata	1	Cerr	De Paula et al. 1993	-15.37	-47.48
BFW_101	luehea_divaricata	1	Cerr	De Paula et al. 1993	-15.37	-47.48
BFW_101	machaerium_aculeatum	1	Cerr	De Paula et al. 1993	-15.37	-47.48
BFW_101	maprounea_guianensis	1	Cerr	De Paula et al. 1993	-15.37	-47.48
BFW_101	matayba_guianensis	1	Cerr	De Paula et al. 1993	-15.37	-47.48
BFW_101	maytenus_alaternoides	1	Cerr	De Paula et al. 1993	-15.37	-47.48
BFW_101	miconia_cubatanensis	1	Cerr	De Paula et al. 1993	-15.37	-47.48
BFW_101	miconia_sellowiana	1	Cerr	De Paula et al. 1993	-15.37	-47.48
BFW_101	micropholis_venulosa	1	Cerr	De Paula et al. 1993	-15.37	-47.48
BFW_101	myrcia_eriocalyx	1	Cerr	De Paula et al. 1993	-15.37	-47.48
BFW_101	myrcia_splendens	1	Cerr	De Paula et al. 1993	-15.37	-47.48
BFW_101	myrsine_umbellata	1	Cerr	De Paula et al. 1993	-15.37	-47.48
BFW_101	ocotea_aciphylla	1	Cerr	De Paula et al. 1993	-15.37	-47.48
BFW_101	ocotea_densiflora	1	Cerr	De Paula et al. 1993	-15.37	-47.48
BFW_101	ocotea_pomaderroides	1	Cerr	De Paula et al. 1993	-15.37	-47.48
BFW_101	ocotea_spixiana	1	Cerr	De Paula et al. 1993	-15.37	-47.48
BFW_101	ouratea_castaneifolia	1	Cerr	De Paula et al. 1993	-15.37	-47.48
BFW_101	pera_glabrata	1	Cerr	De Paula et al. 1993	-15.37	-47.48
BFW_101	piptocarpha_macropoda	1	Cerr	De Paula et al. 1993	-15.37	-47.48
BFW_101	platypodium_elegans	1	Cerr	De Paula et al. 1993	-15.37	-47.48
BFW_101	pouteria_macrophylla	1	Cerr	De Paula et al. 1993	-15.37	-47.48
BFW_101	protium_brasiliense	1	Cerr	De Paula et al. 1993	-15.37	-47.48
BFW_101	qualea_dichotoma	1	Cerr	De Paula et al. 1993	-15.37	-47.48
BFW_101	qualea_multiflora	1	Cerr	De Paula et al. 1993	-15.37	-47.48
BFW_101	sacoglottis_guinanesis	1	Cerr	De Paula et al. 1993	-15.37	-47.48
BFW_101	salacia_elliptica	1	Cerr	De Paula et al. 1993	-15.37	-47.48
BFW_101	siparuna_brasiliensis	1	Cerr	De Paula et al. 1993	-15.37	-47.48
BFW_101	siphoneugena_densiflora	1	Cerr	De Paula et al. 1993	-15.37	-47.48
BFW_101	sorocea_guilleminiana	1	Cerr	De Paula et al. 1993	-15.37	-47.48
BFW_101	symplocos_frondosa	1	Cerr	De Paula et al. 1993	-15.37	-47.48
BFW_101	tachigali_vulgaris	1	Cerr	De Paula et al. 1993	-15.37	-47.48
BFW_101	tapirira_guianensis	1	Cerr	De Paula et al. 1993	-15.37	-47.48
BFW_101	tapura_amazonica	1	Cerr	De Paula et al. 1993	-15.37	-47.48
BFW_101	terminalia_glabrescens	1	Cerr	De Paula et al. 1993	-15.37	-47.48
BFW_101	virola_sebifera	1	Cerr	De Paula et al. 1993	-15.37	-47.48
BFW_101	vismia_gracilis	1	Cerr	De Paula et al. 1993	-15.37	-47.48
BFW_101	vochysia_tucanorum	1	Cerr	De Paula et al. 1993	-15.37	-47.48
BFW_101	xylopia_sericea	1	Cerr	De Paula et al. 1993	-15.37	-47.48
BFW_102	aegiphila_brachiata	1	Cerr	Pinto & Oliveira-Filho 1999	-15.2	-55.5
BFW_102	aegiphila_verticilata	1	Cerr	Pinto & Oliveira-Filho 1999	-15.2	-55.5
BFW_102	alchornea_glandulosa	1	Cerr	Pinto & Oliveira-Filho 1999	-15.2	-55.5
BFW_102	allophylus_edulis	1	Cerr	Pinto & Oliveira-Filho 1999	-15.2	-55.5
BFW_102	amaioua_guianensis	1	Cerr	Pinto & Oliveira-Filho 1999	-15.2	-55.5
BFW_102	antonia_ovata	1	Cerr	Pinto & Oliveira-Filho 1999	-15.2	-55.5
BFW_102	apeiba_tibourbou	1	Cerr	Pinto & Oliveira-Filho 1999	-15.2	-55.5
BFW_102	apuleia_leiocarpa	1	Cerr	Pinto & Oliveira-Filho 1999	-15.2	-55.5
BFW_102	aspidosperma_spruceanum	1	Cerr	Pinto & Oliveira-Filho 1999	-15.2	-55.5
BFW_102	astrocaryum_aculeatum	1	Cerr	Pinto & Oliveira-Filho 1999	-15.2	-55.5
BFW_102	astronium_fraxinifolium	1	Cerr	Pinto & Oliveira-Filho 1999	-15.2	-55.5
BFW_102	attalea_phalerata	1	Cerr	Pinto & Oliveira-Filho 1999	-15.2	-55.5
BFW_102	banara_tomentosa	1	Cerr	Pinto & Oliveira-Filho 1999	-15.2	-55.5
BFW_102	bauhinia_longifolia	1	Cerr	Pinto & Oliveira-Filho 1999	-15.2	-55.5
BFW_102	bellucia_grossularioides	1	Cerr	Pinto & Oliveira-Filho 1999	-15.2	-55.5
BFW_102	bocageopsis_mattogrossensis	1	Cerr	Pinto & Oliveira-Filho 1999	-15.2	-55.5
BFW_102	buchenavia_tetraphylla	1	Cerr	Pinto & Oliveira-Filho 1999	-15.2	-55.5
BFW_102	byrsonima_crassifolia	1	Cerr	Pinto & Oliveira-Filho 1999	-15.2	-55.5
BFW_102	calyptranthes_lucida	1	Cerr	Pinto & Oliveira-Filho 1999	-15.2	-55.5
BFW_102	calyptranthes_strigipes	1	Cerr	Pinto & Oliveira-Filho 1999	-15.2	-55.5
BFW_102	casearia_arborea	1	Cerr	Pinto & Oliveira-Filho 1999	-15.2	-55.5
BFW_102	casearia_gossypiosperma	1	Cerr	Pinto & Oliveira-Filho 1999	-15.2	-55.5
BFW_102	cecropia_pachystachya	1	Cerr	Pinto & Oliveira-Filho 1999	-15.2	-55.5
BFW_102	ceiba_speciosa	1	Cerr	Pinto & Oliveira-Filho 1999	-15.2	-55.5
BFW_102	cheiloclinium_cognatum	1	Cerr	Pinto & Oliveira-Filho 1999	-15.2	-55.5
BFW_102	chrysophyllum_amazonicum	1	Cerr	Pinto & Oliveira-Filho 1999	-15.2	-55.5
BFW_102	chrysophyllum_gonocarpum	1	Cerr	Pinto & Oliveira-Filho 1999	-15.2	-55.5
BFW_102	connarus_perrottetii	1	Cerr	Pinto & Oliveira-Filho 1999	-15.2	-55.5
BFW_102	copaifera_langsdorffii	1	Cerr	Pinto & Oliveira-Filho 1999	-15.2	-55.5
BFW_102	cordia_bicolor	1	Cerr	Pinto & Oliveira-Filho 1999	-15.2	-55.5
BFW_102	cordiera_macrophylla	1	Cerr	Pinto & Oliveira-Filho 1999	-15.2	-55.5
BFW_102	coussarea_hydrangeifolia	1	Cerr	Pinto & Oliveira-Filho 1999	-15.2	-55.5
BFW_102	cybianthus_cuneifolius	1	Cerr	Pinto & Oliveira-Filho 1999	-15.2	-55.5
BFW_102	cybianthus_guyanensis	1	Cerr	Pinto & Oliveira-Filho 1999	-15.2	-55.5
BFW_102	cybianthus_peruvianus	1	Cerr	Pinto & Oliveira-Filho 1999	-15.2	-55.5
BFW_102	diptychandra_aurantiaca	1	Cerr	Pinto & Oliveira-Filho 1999	-15.2	-55.5
BFW_102	duguetia_echinophora	1	Cerr	Pinto & Oliveira-Filho 1999	-15.2	-55.5
BFW_102	ecclinusa_ramiflora	1	Cerr	Pinto & Oliveira-Filho 1999	-15.2	-55.5
BFW_102	elaeoluma_glabrescens	1	Cerr	Pinto & Oliveira-Filho 1999	-15.2	-55.5
BFW_102	emmotum_nitens	1	Cerr	Pinto & Oliveira-Filho 1999	-15.2	-55.5
BFW_102	endlicheria_paniculata	1	Cerr	Pinto & Oliveira-Filho 1999	-15.2	-55.5
BFW_102	eriotheca_gracilipes	1	Cerr	Pinto & Oliveira-Filho 1999	-15.2	-55.5
BFW_102	erythroxylum_anguifugum	1	Cerr	Pinto & Oliveira-Filho 1999	-15.2	-55.5
BFW_102	eugenia_florida	1	Cerr	Pinto & Oliveira-Filho 1999	-15.2	-55.5
BFW_102	eugenia_uniflora	1	Cerr	Pinto & Oliveira-Filho 1999	-15.2	-55.5
BFW_102	ficus_insipida	1	Cerr	Pinto & Oliveira-Filho 1999	-15.2	-55.5
BFW_102	ficus_krukovii	1	Cerr	Pinto & Oliveira-Filho 1999	-15.2	-55.5
BFW_102	ficus_maxima	1	Cerr	Pinto & Oliveira-Filho 1999	-15.2	-55.5
BFW_102	gomidesia_elliptica	1	Cerr	Pinto & Oliveira-Filho 1999	-15.2	-55.5
BFW_102	guarea_guidonia	1	Cerr	Pinto & Oliveira-Filho 1999	-15.2	-55.5
BFW_102	guarea_kunthiana	1	Cerr	Pinto & Oliveira-Filho 1999	-15.2	-55.5
BFW_102	guatteria_nigrescens	1	Cerr	Pinto & Oliveira-Filho 1999	-15.2	-55.5
BFW_102	guazuma_ulmifolia	1	Cerr	Pinto & Oliveira-Filho 1999	-15.2	-55.5
BFW_102	handroanthus_serratifolius	1	Cerr	Pinto & Oliveira-Filho 1999	-15.2	-55.5
BFW_102	heisteria_densifrons	1	Cerr	Pinto & Oliveira-Filho 1999	-15.2	-55.5
BFW_102	heisteria_ovata	1	Cerr	Pinto & Oliveira-Filho 1999	-15.2	-55.5
BFW_102	heteropterys_byrsonimifolia	1	Cerr	Pinto & Oliveira-Filho 1999	-15.2	-55.5
BFW_102	hieronyma_alchorneoides	1	Cerr	Pinto & Oliveira-Filho 1999	-15.2	-55.5
BFW_102	himatanthus_lancifolius	1	Cerr	Pinto & Oliveira-Filho 1999	-15.2	-55.5
BFW_102	hirtella_glandulosa	1	Cerr	Pinto & Oliveira-Filho 1999	-15.2	-55.5
BFW_102	hymenaea_courbaril	1	Cerr	Pinto & Oliveira-Filho 1999	-15.2	-55.5
BFW_102	inga_affinis	1	Cerr	Pinto & Oliveira-Filho 1999	-15.2	-55.5
BFW_102	inga_cayennensis	1	Cerr	Pinto & Oliveira-Filho 1999	-15.2	-55.5
BFW_102	inga_heterophylla	1	Cerr	Pinto & Oliveira-Filho 1999	-15.2	-55.5
BFW_102	inga_marginata	1	Cerr	Pinto & Oliveira-Filho 1999	-15.2	-55.5
BFW_102	jacaranda_caroba	1	Cerr	Pinto & Oliveira-Filho 1999	-15.2	-55.5
BFW_102	koanophyllon_tinctorum	1	Cerr	Pinto & Oliveira-Filho 1999	-15.2	-55.5
BFW_102	licania_apetala	1	Cerr	Pinto & Oliveira-Filho 1999	-15.2	-55.5
BFW_102	licania_hoehnei	1	Cerr	Pinto & Oliveira-Filho 1999	-15.2	-55.5
BFW_102	licania_kunthiana	1	Cerr	Pinto & Oliveira-Filho 1999	-15.2	-55.5
BFW_102	licania_sclerophylla	1	Cerr	Pinto & Oliveira-Filho 1999	-15.2	-55.5
BFW_102	mabea_fistulifera	1	Cerr	Pinto & Oliveira-Filho 1999	-15.2	-55.5
BFW_102	machaerium_brasiliense	1	Cerr	Pinto & Oliveira-Filho 1999	-15.2	-55.5
BFW_102	maclura_tinctoria	1	Cerr	Pinto & Oliveira-Filho 1999	-15.2	-55.5
BFW_102	maprounea_guianensis	1	Cerr	Pinto & Oliveira-Filho 1999	-15.2	-55.5
BFW_102	matayba_elaeagnoides	1	Cerr	Pinto & Oliveira-Filho 1999	-15.2	-55.5
BFW_102	matayba_guianensis	1	Cerr	Pinto & Oliveira-Filho 1999	-15.2	-55.5
BFW_102	metrodorea_stipularis	1	Cerr	Pinto & Oliveira-Filho 1999	-15.2	-55.5
BFW_102	miconia_albicans	1	Cerr	Pinto & Oliveira-Filho 1999	-15.2	-55.5
BFW_102	miconia_chartacea	1	Cerr	Pinto & Oliveira-Filho 1999	-15.2	-55.5
BFW_102	miconia_longifolia	1	Cerr	Pinto & Oliveira-Filho 1999	-15.2	-55.5
BFW_102	miconia_matthaei	1	Cerr	Pinto & Oliveira-Filho 1999	-15.2	-55.5
BFW_102	miconia_minutiflora	1	Cerr	Pinto & Oliveira-Filho 1999	-15.2	-55.5
BFW_102	miconia_nervosa	1	Cerr	Pinto & Oliveira-Filho 1999	-15.2	-55.5
BFW_102	miconia_punctata	1	Cerr	Pinto & Oliveira-Filho 1999	-15.2	-55.5
BFW_102	miconia_splendens	1	Cerr	Pinto & Oliveira-Filho 1999	-15.2	-55.5
BFW_102	micropholis_venulosa	1	Cerr	Pinto & Oliveira-Filho 1999	-15.2	-55.5
BFW_102	mollinedia_schottiana	1	Cerr	Pinto & Oliveira-Filho 1999	-15.2	-55.5
BFW_102	mouriri_acutiflora	1	Cerr	Pinto & Oliveira-Filho 1999	-15.2	-55.5
BFW_102	myrcia_tomentosa	1	Cerr	Pinto & Oliveira-Filho 1999	-15.2	-55.5
BFW_102	myrciaria_floribunda	1	Cerr	Pinto & Oliveira-Filho 1999	-15.2	-55.5
BFW_102	myrsine_lancifolia	1	Cerr	Pinto & Oliveira-Filho 1999	-15.2	-55.5
BFW_102	nectandra_membranacea	1	Cerr	Pinto & Oliveira-Filho 1999	-15.2	-55.5
BFW_102	ocotea_aciphylla	1	Cerr	Pinto & Oliveira-Filho 1999	-15.2	-55.5
BFW_102	ocotea_corymbosa	1	Cerr	Pinto & Oliveira-Filho 1999	-15.2	-55.5
BFW_102	ocotea_indecora	1	Cerr	Pinto & Oliveira-Filho 1999	-15.2	-55.5
BFW_102	ocotea_pomaderroides	1	Cerr	Pinto & Oliveira-Filho 1999	-15.2	-55.5
BFW_102	oenocarpus_distichus	1	Cerr	Pinto & Oliveira-Filho 1999	-15.2	-55.5
BFW_102	ormosia_arborea	1	Cerr	Pinto & Oliveira-Filho 1999	-15.2	-55.5
BFW_102	pera_citriodora	1	Cerr	Pinto & Oliveira-Filho 1999	-15.2	-55.5
BFW_102	physocalymma_scaberrimum	1	Cerr	Pinto & Oliveira-Filho 1999	-15.2	-55.5
BFW_102	piper_amalago	1	Cerr	Pinto & Oliveira-Filho 1999	-15.2	-55.5
BFW_102	piper_arboreum	1	Cerr	Pinto & Oliveira-Filho 1999	-15.2	-55.5
BFW_102	pithecellobium_tortum	1	Cerr	Pinto & Oliveira-Filho 1999	-15.2	-55.5
BFW_102	pleradenophora_membranifolia	1	Cerr	Pinto & Oliveira-Filho 1999	-15.2	-55.5
BFW_102	poecilanthe_parviflora	1	Cerr	Pinto & Oliveira-Filho 1999	-15.2	-55.5
BFW_102	pouteria_ramiflora	1	Cerr	Pinto & Oliveira-Filho 1999	-15.2	-55.5
BFW_102	priogymnanthus_hasslerianus	1	Cerr	Pinto & Oliveira-Filho 1999	-15.2	-55.5
BFW_102	protium_heptaphyllum	1	Cerr	Pinto & Oliveira-Filho 1999	-15.2	-55.5
BFW_102	protium_pilosissimum	1	Cerr	Pinto & Oliveira-Filho 1999	-15.2	-55.5
BFW_102	protium_spruceanum	1	Cerr	Pinto & Oliveira-Filho 1999	-15.2	-55.5
BFW_102	pseudolmedia_laevigata	1	Cerr	Pinto & Oliveira-Filho 1999	-15.2	-55.5
BFW_102	qualea_multiflora	1	Cerr	Pinto & Oliveira-Filho 1999	-15.2	-55.5
BFW_102	quiina_rhytidopus	1	Cerr	Pinto & Oliveira-Filho 1999	-15.2	-55.5
BFW_102	rhamnidium_elaeocarpumReissek	1	Cerr	Pinto & Oliveira-Filho 1999	-15.2	-55.5
BFW_102	roupala_montanavarparaensis	1	Cerr	Pinto & Oliveira-Filho 1999	-15.2	-55.5
BFW_102	sacoglottis_mattogrossensis	1	Cerr	Pinto & Oliveira-Filho 1999	-15.2	-55.5
BFW_102	sapium_glandulosum	1	Cerr	Pinto & Oliveira-Filho 1999	-15.2	-55.5
BFW_102	schefflera_morototoni	1	Cerr	Pinto & Oliveira-Filho 1999	-15.2	-55.5
BFW_102	senegalia_polyphylla	1	Cerr	Pinto & Oliveira-Filho 1999	-15.2	-55.5
BFW_102	simarouba_amara	1	Cerr	Pinto & Oliveira-Filho 1999	-15.2	-55.5
BFW_102	siparuna_guianensis	1	Cerr	Pinto & Oliveira-Filho 1999	-15.2	-55.5
BFW_102	sloanea_guianensis	1	Cerr	Pinto & Oliveira-Filho 1999	-15.2	-55.5
BFW_102	sloanea_tuerckheimii	1	Cerr	Pinto & Oliveira-Filho 1999	-15.2	-55.5
BFW_102	sorocea_guilleminiana	1	Cerr	Pinto & Oliveira-Filho 1999	-15.2	-55.5
BFW_102	sparattosperma_leucanthum	1	Cerr	Pinto & Oliveira-Filho 1999	-15.2	-55.5
BFW_102	spondias_mombin	1	Cerr	Pinto & Oliveira-Filho 1999	-15.2	-55.5
BFW_102	sterculia_apetala	1	Cerr	Pinto & Oliveira-Filho 1999	-15.2	-55.5
BFW_102	styrax_pohlii	1	Cerr	Pinto & Oliveira-Filho 1999	-15.2	-55.5
BFW_102	tachigali_vulgaris	1	Cerr	Pinto & Oliveira-Filho 1999	-15.2	-55.5
BFW_102	tapirira_guianensis	1	Cerr	Pinto & Oliveira-Filho 1999	-15.2	-55.5
BFW_102	terminalia_glabrescens	1	Cerr	Pinto & Oliveira-Filho 1999	-15.2	-55.5
BFW_102	tetragastris_balsamifera	1	Cerr	Pinto & Oliveira-Filho 1999	-15.2	-55.5
BFW_102	tocoyena_brasiliensis	1	Cerr	Pinto & Oliveira-Filho 1999	-15.2	-55.5
BFW_102	trichilia_claussenii	1	Cerr	Pinto & Oliveira-Filho 1999	-15.2	-55.5
BFW_102	trichilia_pallida	1	Cerr	Pinto & Oliveira-Filho 1999	-15.2	-55.5
BFW_102	unonopsis_guatterioides	1	Cerr	Pinto & Oliveira-Filho 1999	-15.2	-55.5
BFW_102	urera_baccifera	1	Cerr	Pinto & Oliveira-Filho 1999	-15.2	-55.5
BFW_102	vatairea_macrocarpa	1	Cerr	Pinto & Oliveira-Filho 1999	-15.2	-55.5
BFW_102	virola_albidiflora	1	Cerr	Pinto & Oliveira-Filho 1999	-15.2	-55.5
BFW_102	virola_sebifera	1	Cerr	Pinto & Oliveira-Filho 1999	-15.2	-55.5
BFW_102	vismia_guianensis	1	Cerr	Pinto & Oliveira-Filho 1999	-15.2	-55.5
BFW_102	vochysia_haenkeana	1	Cerr	Pinto & Oliveira-Filho 1999	-15.2	-55.5
BFW_102	xylopia_aromatica	1	Cerr	Pinto & Oliveira-Filho 1999	-15.2	-55.5
BFW_102	xylopia_emarginata	1	Cerr	Pinto & Oliveira-Filho 1999	-15.2	-55.5
BFW_102	ziziphus_mistol	1	Cerr	Pinto & Oliveira-Filho 1999	-15.2	-55.5
BFW_103	alchornea_triplinervia	1	Cerr	Teixeira & Assis 2009	-20.25	-47.26
BFW_103	andira_anthelmia	1	Cerr	Teixeira & Assis 2009	-20.25	-47.26
BFW_103	aniba_heringeri	1	Cerr	Teixeira & Assis 2009	-20.25	-47.26
BFW_103	byrsonima_ligustrifolia	1	Cerr	Teixeira & Assis 2009	-20.25	-47.26
BFW_103	calophyllum_brasiliense	1	Cerr	Teixeira & Assis 2009	-20.25	-47.26
BFW_103	calycorectes_acutatis	1	Cerr	Teixeira & Assis 2009	-20.25	-47.26
BFW_103	calyptranthes_grandiflora	1	Cerr	Teixeira & Assis 2009	-20.25	-47.26
BFW_103	casearia_sylvestris	1	Cerr	Teixeira & Assis 2009	-20.25	-47.26
BFW_103	cecropia_pachystachya	1	Cerr	Teixeira & Assis 2009	-20.25	-47.26
BFW_103	cestrum_schlechtendahlii	1	Cerr	Teixeira & Assis 2009	-20.25	-47.26
BFW_103	copaifera_langsdorffii	1	Cerr	Teixeira & Assis 2009	-20.25	-47.26
BFW_103	coussarea_hydrangeifolia	1	Cerr	Teixeira & Assis 2009	-20.25	-47.26
BFW_103	cupania_vernalis	1	Cerr	Teixeira & Assis 2009	-20.25	-47.26
BFW_103	cyathea_delgadii	1	Cerr	Teixeira & Assis 2009	-20.25	-47.26
BFW_103	cybianthus_densicomus	1	Cerr	Teixeira & Assis 2009	-20.25	-47.26
BFW_103	daphnopsis_fasciculata	1	Cerr	Teixeira & Assis 2009	-20.25	-47.26
BFW_103	dendropanax_cuneatus	1	Cerr	Teixeira & Assis 2009	-20.25	-47.26
BFW_103	duguetia_lanceolata	1	Cerr	Teixeira & Assis 2009	-20.25	-47.26
BFW_103	geonoma_pohlianasubspweddelliana	1	Cerr	Teixeira & Assis 2009	-20.25	-47.26
BFW_103	gordonia_fruticosa	1	Cerr	Teixeira & Assis 2009	-20.25	-47.26
BFW_103	guapira_opposita	1	Cerr	Teixeira & Assis 2009	-20.25	-47.26
BFW_103	guarea_macrophylla	1	Cerr	Teixeira & Assis 2009	-20.25	-47.26
BFW_103	hedyosmum_brasiliense	1	Cerr	Teixeira & Assis 2009	-20.25	-47.26
BFW_103	hieronyma_alchorneoides	1	Cerr	Teixeira & Assis 2009	-20.25	-47.26
BFW_103	lacistema_hasslerianum	1	Cerr	Teixeira & Assis 2009	-20.25	-47.26
BFW_103	lafoensia_pacari	1	Cerr	Teixeira & Assis 2009	-20.25	-47.26
BFW_103	macropeplus_ligustrinus	1	Cerr	Teixeira & Assis 2009	-20.25	-47.26
BFW_103	magnolia_ovata	1	Cerr	Teixeira & Assis 2009	-20.25	-47.26
BFW_103	miconia_elegans	1	Cerr	Teixeira & Assis 2009	-20.25	-47.26
BFW_103	miconia_pseudonervosa	1	Cerr	Teixeira & Assis 2009	-20.25	-47.26
BFW_103	myrcia_laruotteana	1	Cerr	Teixeira & Assis 2009	-20.25	-47.26
BFW_103	myrcia_palustris	1	Cerr	Teixeira & Assis 2009	-20.25	-47.26
BFW_103	myrcia_tomentosa	1	Cerr	Teixeira & Assis 2009	-20.25	-47.26
BFW_103	myrcia_venulosa	1	Cerr	Teixeira & Assis 2009	-20.25	-47.26
BFW_103	myrciaria_floribunda	1	Cerr	Teixeira & Assis 2009	-20.25	-47.26
BFW_103	myrsine_gardneriana	1	Cerr	Teixeira & Assis 2009	-20.25	-47.26
BFW_103	nectandra_nitidula	1	Cerr	Teixeira & Assis 2009	-20.25	-47.26
BFW_103	ocotea_corymbosa	1	Cerr	Teixeira & Assis 2009	-20.25	-47.26
BFW_103	ocotea_lancifolia	1	Cerr	Teixeira & Assis 2009	-20.25	-47.26
BFW_103	ocotea_pulchella	1	Cerr	Teixeira & Assis 2009	-20.25	-47.26
BFW_103	ouratea_castaneifolia	1	Cerr	Teixeira & Assis 2009	-20.25	-47.26
BFW_103	pera_glabrata	1	Cerr	Teixeira & Assis 2009	-20.25	-47.26
BFW_103	piper_arboreum	1	Cerr	Teixeira & Assis 2009	-20.25	-47.26
BFW_103	platypodium_elegans	1	Cerr	Teixeira & Assis 2009	-20.25	-47.26
BFW_103	posoqueria_latifolia	1	Cerr	Teixeira & Assis 2009	-20.25	-47.26
BFW_103	protium_spruceanum	1	Cerr	Teixeira & Assis 2009	-20.25	-47.26
BFW_103	pseudolmedia_laevigata	1	Cerr	Teixeira & Assis 2009	-20.25	-47.26
BFW_103	psychotria_mapourioides	1	Cerr	Teixeira & Assis 2009	-20.25	-47.26
BFW_103	rudgea_viburnoides	1	Cerr	Teixeira & Assis 2009	-20.25	-47.26
BFW_103	schefflera_morototoni	1	Cerr	Teixeira & Assis 2009	-20.25	-47.26
BFW_103	siparuna_guianensis	1	Cerr	Teixeira & Assis 2009	-20.25	-47.26
BFW_103	siphoneugena_densiflora	1	Cerr	Teixeira & Assis 2009	-20.25	-47.26
BFW_103	styrax_pohlii	1	Cerr	Teixeira & Assis 2009	-20.25	-47.26
BFW_103	tapirira_guianensis	1	Cerr	Teixeira & Assis 2009	-20.25	-47.26
BFW_103	virola_sebifera	1	Cerr	Teixeira & Assis 2009	-20.25	-47.26
BFW_103	vitex_polygama	1	Cerr	Teixeira & Assis 2009	-20.25	-47.26
BFW_103	xylopia_emarginata	1	Cerr	Teixeira & Assis 2009	-20.25	-47.26
BFW_103	xylopia_sericea	1	Cerr	Teixeira & Assis 2009	-20.25	-47.26
BFW_104	acosmium_dasycarpum	1	Cerr	Carvalho et al. 2005	-18.05	-45.1
BFW_104	albizia_niopoides	1	Cerr	Carvalho et al. 2005	-18.05	-45.1
BFW_104	amburana_cearensis	1	Cerr	Carvalho et al. 2005	-18.05	-45.1
BFW_104	anadenanthera_colubrina	1	Cerr	Carvalho et al. 2005	-18.05	-45.1
BFW_104	annona_emarginata	1	Cerr	Carvalho et al. 2005	-18.05	-45.1
BFW_104	aspidosperma_cuspa	1	Cerr	Carvalho et al. 2005	-18.05	-45.1
BFW_104	aspidosperma_cylindrocarpon	1	Cerr	Carvalho et al. 2005	-18.05	-45.1
BFW_104	aspidosperma_pyrifolium	1	Cerr	Carvalho et al. 2005	-18.05	-45.1
BFW_104	aspidosperma_ramiflorum	1	Cerr	Carvalho et al. 2005	-18.05	-45.1
BFW_104	aspidosperma_subincanum	1	Cerr	Carvalho et al. 2005	-18.05	-45.1
BFW_104	astronium_fraxinifolium	1	Cerr	Carvalho et al. 2005	-18.05	-45.1
BFW_104	bauhinia_brevipes	1	Cerr	Carvalho et al. 2005	-18.05	-45.1
BFW_104	bauhinia_forficata	1	Cerr	Carvalho et al. 2005	-18.05	-45.1
BFW_104	blanchetiodendron_planchetii	1	Cerr	Carvalho et al. 2005	-18.05	-45.1
BFW_104	byrsonima_cydoniifolia	1	Cerr	Carvalho et al. 2005	-18.05	-45.1
BFW_104	callisthene_fasciculata	1	Cerr	Carvalho et al. 2005	-18.05	-45.1
BFW_104	callisthene_major	1	Cerr	Carvalho et al. 2005	-18.05	-45.1
BFW_104	calycorectes_acutatis	1	Cerr	Carvalho et al. 2005	-18.05	-45.1
BFW_104	campomanesia_xanthocarpa	1	Cerr	Carvalho et al. 2005	-18.05	-45.1
BFW_104	casearia_gossypiosperma	1	Cerr	Carvalho et al. 2005	-18.05	-45.1
BFW_104	casearia_rupestris	1	Cerr	Carvalho et al. 2005	-18.05	-45.1
BFW_104	casearia_sylvestris	1	Cerr	Carvalho et al. 2005	-18.05	-45.1
BFW_104	celtis_iguanaea	1	Cerr	Carvalho et al. 2005	-18.05	-45.1
BFW_104	chrysophyllum_marginatum	1	Cerr	Carvalho et al. 2005	-18.05	-45.1
BFW_104	copaifera_langsdorffii	1	Cerr	Carvalho et al. 2005	-18.05	-45.1
BFW_104	cordia_trichotoma	1	Cerr	Carvalho et al. 2005	-18.05	-45.1
BFW_104	cordiera_concolor	1	Cerr	Carvalho et al. 2005	-18.05	-45.1
BFW_104	coussarea_hydrangeifolia	1	Cerr	Carvalho et al. 2005	-18.05	-45.1
BFW_104	curatella_americana	1	Cerr	Carvalho et al. 2005	-18.05	-45.1
BFW_104	dilodendron_bipinnatum	1	Cerr	Carvalho et al. 2005	-18.05	-45.1
BFW_104	dimorphandra_mollis	1	Cerr	Carvalho et al. 2005	-18.05	-45.1
BFW_104	diospyros_hispida	1	Cerr	Carvalho et al. 2005	-18.05	-45.1
BFW_104	dipteryx_alata	1	Cerr	Carvalho et al. 2005	-18.05	-45.1
BFW_104	enterolobium_contortisiliquum	1	Cerr	Carvalho et al. 2005	-18.05	-45.1
BFW_104	eriotheca_gracilipes	1	Cerr	Carvalho et al. 2005	-18.05	-45.1
BFW_104	erythroxylum_citrifolium	1	Cerr	Carvalho et al. 2005	-18.05	-45.1
BFW_104	erythroxylum_cuneifolioides	1	Cerr	Carvalho et al. 2005	-18.05	-45.1
BFW_104	erythroxylum_deciduum	1	Cerr	Carvalho et al. 2005	-18.05	-45.1
BFW_104	eugenia_aurata	1	Cerr	Carvalho et al. 2005	-18.05	-45.1
BFW_104	eugenia_dysenterica	1	Cerr	Carvalho et al. 2005	-18.05	-45.1
BFW_104	eugenia_prasina	1	Cerr	Carvalho et al. 2005	-18.05	-45.1
BFW_104	ficus_cestrifolia	1	Cerr	Carvalho et al. 2005	-18.05	-45.1
BFW_104	ficus_insipida	1	Cerr	Carvalho et al. 2005	-18.05	-45.1
BFW_104	ficus_trigona	1	Cerr	Carvalho et al. 2005	-18.05	-45.1
BFW_104	genipa_americana	1	Cerr	Carvalho et al. 2005	-18.05	-45.1
BFW_104	guapira_noxia	1	Cerr	Carvalho et al. 2005	-18.05	-45.1
BFW_104	guapira_venosa	1	Cerr	Carvalho et al. 2005	-18.05	-45.1
BFW_104	guazuma_ulmifolia	1	Cerr	Carvalho et al. 2005	-18.05	-45.1
BFW_104	guettarda_sericea	1	Cerr	Carvalho et al. 2005	-18.05	-45.1
BFW_104	guettarda_virbunoides	1	Cerr	Carvalho et al. 2005	-18.05	-45.1
BFW_104	handroanthus_heptaphyllus	1	Cerr	Carvalho et al. 2005	-18.05	-45.1
BFW_104	helicteres_pentandra	1	Cerr	Carvalho et al. 2005	-18.05	-45.1
BFW_104	heteropterys_byrsonimifolia	1	Cerr	Carvalho et al. 2005	-18.05	-45.1
BFW_104	hirtella_glandulosa	1	Cerr	Carvalho et al. 2005	-18.05	-45.1
BFW_104	hirtella_gracilipes	1	Cerr	Carvalho et al. 2005	-18.05	-45.1
BFW_104	hymenaea_aurea	1	Cerr	Carvalho et al. 2005	-18.05	-45.1
BFW_104	inga_laurina	1	Cerr	Carvalho et al. 2005	-18.05	-45.1
BFW_104	inga_vera	1	Cerr	Carvalho et al. 2005	-18.05	-45.1
BFW_104	jacaranda_brasiliana	1	Cerr	Carvalho et al. 2005	-18.05	-45.1
BFW_104	lafoensia_pacari	1	Cerr	Carvalho et al. 2005	-18.05	-45.1
BFW_104	luehea_paniculata	1	Cerr	Carvalho et al. 2005	-18.05	-45.1
BFW_104	machaerium_amplum	1	Cerr	Carvalho et al. 2005	-18.05	-45.1
BFW_104	machaerium_opacum	1	Cerr	Carvalho et al. 2005	-18.05	-45.1
BFW_104	machaerium_villosum	1	Cerr	Carvalho et al. 2005	-18.05	-45.1
BFW_104	maclura_tinctoria	1	Cerr	Carvalho et al. 2005	-18.05	-45.1
BFW_104	magonia_pubescens	1	Cerr	Carvalho et al. 2005	-18.05	-45.1
BFW_104	matayba_elaeagnoides	1	Cerr	Carvalho et al. 2005	-18.05	-45.1
BFW_104	matayba_guianensis	1	Cerr	Carvalho et al. 2005	-18.05	-45.1
BFW_104	maytenus_robusta	1	Cerr	Carvalho et al. 2005	-18.05	-45.1
BFW_104	myracrodruon_urundeuva	1	Cerr	Carvalho et al. 2005	-18.05	-45.1
BFW_104	myrcia_amazonica	1	Cerr	Carvalho et al. 2005	-18.05	-45.1
BFW_104	myrcia_rostrata	1	Cerr	Carvalho et al. 2005	-18.05	-45.1
BFW_104	myrcia_tomentosa	1	Cerr	Carvalho et al. 2005	-18.05	-45.1
BFW_104	myrciaria_floribunda	1	Cerr	Carvalho et al. 2005	-18.05	-45.1
BFW_104	neea_macrophylla	1	Cerr	Carvalho et al. 2005	-18.05	-45.1
BFW_104	piptadenia_gonoacantha	1	Cerr	Carvalho et al. 2005	-18.05	-45.1
BFW_104	plathymenia_reticulata	1	Cerr	Carvalho et al. 2005	-18.05	-45.1
BFW_104	platypodium_elegans	1	Cerr	Carvalho et al. 2005	-18.05	-45.1
BFW_104	pouteria_gardneriana	1	Cerr	Carvalho et al. 2005	-18.05	-45.1
BFW_104	pouteria_ramiflora	1	Cerr	Carvalho et al. 2005	-18.05	-45.1
BFW_104	pouteria_torta	1	Cerr	Carvalho et al. 2005	-18.05	-45.1
BFW_104	protium_heptaphyllum	1	Cerr	Carvalho et al. 2005	-18.05	-45.1
BFW_104	pseudobombax_tomentosum	1	Cerr	Carvalho et al. 2005	-18.05	-45.1
BFW_104	psidium_guineense	1	Cerr	Carvalho et al. 2005	-18.05	-45.1
BFW_104	qualea_dichotoma	1	Cerr	Carvalho et al. 2005	-18.05	-45.1
BFW_104	qualea_multiflora	1	Cerr	Carvalho et al. 2005	-18.05	-45.1
BFW_104	roupala_montanavarparaensis	1	Cerr	Carvalho et al. 2005	-18.05	-45.1
BFW_104	salacia_elliptica	1	Cerr	Carvalho et al. 2005	-18.05	-45.1
BFW_104	senna_multijuga	1	Cerr	Carvalho et al. 2005	-18.05	-45.1
BFW_104	senna_reticulata	1	Cerr	Carvalho et al. 2005	-18.05	-45.1
BFW_104	simarouba_versicolor	1	Cerr	Carvalho et al. 2005	-18.05	-45.1
BFW_104	simira_sampaioana	1	Cerr	Carvalho et al. 2005	-18.05	-45.1
BFW_104	sterculia_striata	1	Cerr	Carvalho et al. 2005	-18.05	-45.1
BFW_104	sweetia_fruticosa	1	Cerr	Carvalho et al. 2005	-18.05	-45.1
BFW_104	syagrus_oleracea	1	Cerr	Carvalho et al. 2005	-18.05	-45.1
BFW_104	tabebuia_ochracea	1	Cerr	Carvalho et al. 2005	-18.05	-45.1
BFW_104	tabebuia_roseoalba	1	Cerr	Carvalho et al. 2005	-18.05	-45.1
BFW_104	tachigali_vulgaris	1	Cerr	Carvalho et al. 2005	-18.05	-45.1
BFW_104	talisia_esculenta	1	Cerr	Carvalho et al. 2005	-18.05	-45.1
BFW_104	terminalia_glabrescens	1	Cerr	Carvalho et al. 2005	-18.05	-45.1
BFW_104	terminalia_phaeocarpa	1	Cerr	Carvalho et al. 2005	-18.05	-45.1
BFW_104	tocoyena_formosa	1	Cerr	Carvalho et al. 2005	-18.05	-45.1
BFW_104	trichilia_casaretti	1	Cerr	Carvalho et al. 2005	-18.05	-45.1
BFW_104	trichilia_catigua	1	Cerr	Carvalho et al. 2005	-18.05	-45.1
BFW_104	trichilia_elegans	1	Cerr	Carvalho et al. 2005	-18.05	-45.1
BFW_104	trichilia_pallida	1	Cerr	Carvalho et al. 2005	-18.05	-45.1
BFW_104	triplaris_gardneriana	1	Cerr	Carvalho et al. 2005	-18.05	-45.1
BFW_104	vatairea_macrocarpa	1	Cerr	Carvalho et al. 2005	-18.05	-45.1
BFW_104	vernonanthura_ferruginea	1	Cerr	Carvalho et al. 2005	-18.05	-45.1
BFW_104	xylopia_aromatica	1	Cerr	Carvalho et al. 2005	-18.05	-45.1
BFW_104	zanthoxylum_rhoifolium	1	Cerr	Carvalho et al. 2005	-18.05	-45.1
BFW_104	zollernia_ilicifolia	1	Cerr	Carvalho et al. 2005	-18.05	-45.1
BFW_105	aiouea_saligna	1	Cerr	Miguel 2008 - Master-Diss	-14.41	-52.2
BFW_105	amaioua_guianensis	1	Cerr	Miguel 2008 - Master-Diss	-14.41	-52.2
BFW_105	andira_vermifuga	1	Cerr	Miguel 2008 - Master-Diss	-14.41	-52.2
BFW_105	apuleia_leiocarpa	1	Cerr	Miguel 2008 - Master-Diss	-14.41	-52.2
BFW_105	aspidosperma_subincanum	1	Cerr	Miguel 2008 - Master-Diss	-14.41	-52.2
BFW_105	astrocaryum_vulgare	1	Cerr	Miguel 2008 - Master-Diss	-14.41	-52.2
BFW_105	astronium_fraxinifolium	1	Cerr	Miguel 2008 - Master-Diss	-14.41	-52.2
BFW_105	bauhinia_guianensis	1	Cerr	Miguel 2008 - Master-Diss	-14.41	-52.2
BFW_105	byrsonima_laxiflora	1	Cerr	Miguel 2008 - Master-Diss	-14.41	-52.2
BFW_105	callisthene_fasciculata	1	Cerr	Miguel 2008 - Master-Diss	-14.41	-52.2
BFW_105	calophyllum_brasiliense	1	Cerr	Miguel 2008 - Master-Diss	-14.41	-52.2
BFW_105	casearia_arborea	1	Cerr	Miguel 2008 - Master-Diss	-14.41	-52.2
BFW_105	cecropia_pachystachya	1	Cerr	Miguel 2008 - Master-Diss	-14.41	-52.2
BFW_105	cheiloclinium_cognatum	1	Cerr	Miguel 2008 - Master-Diss	-14.41	-52.2
BFW_105	copaifera_langsdorffii	1	Cerr	Miguel 2008 - Master-Diss	-14.41	-52.2
BFW_105	cordia_sellowiana	1	Cerr	Miguel 2008 - Master-Diss	-14.41	-52.2
BFW_105	cordiera_elliptica	1	Cerr	Miguel 2008 - Master-Diss	-14.41	-52.2
BFW_105	coussarea_platyphylla	1	Cerr	Miguel 2008 - Master-Diss	-14.41	-52.2
BFW_105	curatella_americana	1	Cerr	Miguel 2008 - Master-Diss	-14.41	-52.2
BFW_105	dendropanax_cuneatus	1	Cerr	Miguel 2008 - Master-Diss	-14.41	-52.2
BFW_105	dimorphandra_mollis	1	Cerr	Miguel 2008 - Master-Diss	-14.41	-52.2
BFW_105	dioclea_glabra	1	Cerr	Miguel 2008 - Master-Diss	-14.41	-52.2
BFW_105	diospyros_sericea	1	Cerr	Miguel 2008 - Master-Diss	-14.41	-52.2
BFW_105	diospyros_tetrasperma	1	Cerr	Miguel 2008 - Master-Diss	-14.41	-52.2
BFW_105	duguetia_marcgraviana	1	Cerr	Miguel 2008 - Master-Diss	-14.41	-52.2
BFW_105	emmotum_nitens	1	Cerr	Miguel 2008 - Master-Diss	-14.41	-52.2
BFW_105	ephedranthus_parviflorus	1	Cerr	Miguel 2008 - Master-Diss	-14.41	-52.2
BFW_105	ficus_luschnathiana	1	Cerr	Miguel 2008 - Master-Diss	-14.41	-52.2
BFW_105	handroanthus_heptaphyllus	1	Cerr	Miguel 2008 - Master-Diss	-14.41	-52.2
BFW_105	hieronyma_alchorneoides	1	Cerr	Miguel 2008 - Master-Diss	-14.41	-52.2
BFW_105	himatanthus_bracteatus	1	Cerr	Miguel 2008 - Master-Diss	-14.41	-52.2
BFW_105	himatanthus_obovatus	1	Cerr	Miguel 2008 - Master-Diss	-14.41	-52.2
BFW_105	hirtella_glandulosa	1	Cerr	Miguel 2008 - Master-Diss	-14.41	-52.2
BFW_105	hirtella_gracilipes	1	Cerr	Miguel 2008 - Master-Diss	-14.41	-52.2
BFW_105	hymenaea_courbaril	1	Cerr	Miguel 2008 - Master-Diss	-14.41	-52.2
BFW_105	ilex_affinis	1	Cerr	Miguel 2008 - Master-Diss	-14.41	-52.2
BFW_105	inga_heterophylla	1	Cerr	Miguel 2008 - Master-Diss	-14.41	-52.2
BFW_105	inga_thibaudiana	1	Cerr	Miguel 2008 - Master-Diss	-14.41	-52.2
BFW_105	licania_apetala	1	Cerr	Miguel 2008 - Master-Diss	-14.41	-52.2
BFW_105	licania_blackii	1	Cerr	Miguel 2008 - Master-Diss	-14.41	-52.2
BFW_105	licania_gardneri	1	Cerr	Miguel 2008 - Master-Diss	-14.41	-52.2
BFW_105	luehea_candicans	1	Cerr	Miguel 2008 - Master-Diss	-14.41	-52.2
BFW_105	mabea_pohliana	1	Cerr	Miguel 2008 - Master-Diss	-14.41	-52.2
BFW_105	magonia_pubescens	1	Cerr	Miguel 2008 - Master-Diss	-14.41	-52.2
BFW_105	matayba_guianensis	1	Cerr	Miguel 2008 - Master-Diss	-14.41	-52.2
BFW_105	micropholis_venulosa	1	Cerr	Miguel 2008 - Master-Diss	-14.41	-52.2
BFW_105	mimosa_obovata	1	Cerr	Miguel 2008 - Master-Diss	-14.41	-52.2
BFW_105	moutabea_excoriata	1	Cerr	Miguel 2008 - Master-Diss	-14.41	-52.2
BFW_105	myrcia_amazonica	1	Cerr	Miguel 2008 - Master-Diss	-14.41	-52.2
BFW_105	myrcia_hartwegiana	1	Cerr	Miguel 2008 - Master-Diss	-14.41	-52.2
BFW_105	myrcia_tomentosa	1	Cerr	Miguel 2008 - Master-Diss	-14.41	-52.2
BFW_105	niedenzuella_glabra	1	Cerr	Miguel 2008 - Master-Diss	-14.41	-52.2
BFW_105	odontadenia_puncticulosa	1	Cerr	Miguel 2008 - Master-Diss	-14.41	-52.2
BFW_105	oenocarpus_distichus	1	Cerr	Miguel 2008 - Master-Diss	-14.41	-52.2
BFW_105	ormosia_coarctata	1	Cerr	Miguel 2008 - Master-Diss	-14.41	-52.2
BFW_105	ouratea_castaneifolia	1	Cerr	Miguel 2008 - Master-Diss	-14.41	-52.2
BFW_105	physocalymma_scaberrimum	1	Cerr	Miguel 2008 - Master-Diss	-14.41	-52.2
BFW_105	posoqueria_latifolia	1	Cerr	Miguel 2008 - Master-Diss	-14.41	-52.2
BFW_105	pouteria_gardneriana	1	Cerr	Miguel 2008 - Master-Diss	-14.41	-52.2
BFW_105	protium_heptaphyllum	1	Cerr	Miguel 2008 - Master-Diss	-14.41	-52.2
BFW_105	protium_spruceanum	1	Cerr	Miguel 2008 - Master-Diss	-14.41	-52.2
BFW_105	pseudolmedia_laevigata	1	Cerr	Miguel 2008 - Master-Diss	-14.41	-52.2
BFW_105	psychotria_carthagenensis	1	Cerr	Miguel 2008 - Master-Diss	-14.41	-52.2
BFW_105	salacia_elliptica	1	Cerr	Miguel 2008 - Master-Diss	-14.41	-52.2
BFW_105	schefflera_morototoni	1	Cerr	Miguel 2008 - Master-Diss	-14.41	-52.2
BFW_105	siparuna_guianensis	1	Cerr	Miguel 2008 - Master-Diss	-14.41	-52.2
BFW_105	sorocea_guilleminiana	1	Cerr	Miguel 2008 - Master-Diss	-14.41	-52.2
BFW_105	sterculia_speciosa	1	Cerr	Miguel 2008 - Master-Diss	-14.41	-52.2
BFW_105	tachigali_vulgaris	1	Cerr	Miguel 2008 - Master-Diss	-14.41	-52.2
BFW_105	tapirira_guianensis	1	Cerr	Miguel 2008 - Master-Diss	-14.41	-52.2
BFW_105	tetragastris_altissima	1	Cerr	Miguel 2008 - Master-Diss	-14.41	-52.2
BFW_105	virola_urbaniana	1	Cerr	Miguel 2008 - Master-Diss	-14.41	-52.2
BFW_105	vitex_polygama	1	Cerr	Miguel 2008 - Master-Diss	-14.41	-52.2
BFW_105	xylopia_aromatica	1	Cerr	Miguel 2008 - Master-Diss	-14.41	-52.2
BFW_105	xylopia_emarginata	1	Cerr	Miguel 2008 - Master-Diss	-14.41	-52.2
BFW_106	aiouea_saligna	1	Cerr	Miguel 2008 - Master-Diss	-14.41	-52.2
BFW_106	anadenanthera_colubrina	1	Cerr	Miguel 2008 - Master-Diss	-14.41	-52.2
BFW_106	apuleia_leiocarpa	1	Cerr	Miguel 2008 - Master-Diss	-14.41	-52.2
BFW_106	aspidosperma_macrocarpon	1	Cerr	Miguel 2008 - Master-Diss	-14.41	-52.2
BFW_106	aspidosperma_subincanum	1	Cerr	Miguel 2008 - Master-Diss	-14.41	-52.2
BFW_106	astrocaryum_vulgare	1	Cerr	Miguel 2008 - Master-Diss	-14.41	-52.2
BFW_106	astronium_fraxinifolium	1	Cerr	Miguel 2008 - Master-Diss	-14.41	-52.2
BFW_106	bauhinia_guianensis	1	Cerr	Miguel 2008 - Master-Diss	-14.41	-52.2
BFW_106	bauhinia_longifolia	1	Cerr	Miguel 2008 - Master-Diss	-14.41	-52.2
BFW_106	bowdichia_virgilioides	1	Cerr	Miguel 2008 - Master-Diss	-14.41	-52.2
BFW_106	byrsonima_laxiflora	1	Cerr	Miguel 2008 - Master-Diss	-14.41	-52.2
BFW_106	calophyllum_brasiliense	1	Cerr	Miguel 2008 - Master-Diss	-14.41	-52.2
BFW_106	campomanesia_eugenioides	1	Cerr	Miguel 2008 - Master-Diss	-14.41	-52.2
BFW_106	casearia_sylvestris	1	Cerr	Miguel 2008 - Master-Diss	-14.41	-52.2
BFW_106	cecropia_pachystachya	1	Cerr	Miguel 2008 - Master-Diss	-14.41	-52.2
BFW_106	cheiloclinium_cognatum	1	Cerr	Miguel 2008 - Master-Diss	-14.41	-52.2
BFW_106	combretum_vernicosum	1	Cerr	Miguel 2008 - Master-Diss	-14.41	-52.2
BFW_106	copaifera_langsdorffii	1	Cerr	Miguel 2008 - Master-Diss	-14.41	-52.2
BFW_106	cordia_glabrata	1	Cerr	Miguel 2008 - Master-Diss	-14.41	-52.2
BFW_106	cordiera_elliptica	1	Cerr	Miguel 2008 - Master-Diss	-14.41	-52.2
BFW_106	coussarea_platyphylla	1	Cerr	Miguel 2008 - Master-Diss	-14.41	-52.2
BFW_106	dilodendron_bipinnatum	1	Cerr	Miguel 2008 - Master-Diss	-14.41	-52.2
BFW_106	dioclea_virgata	1	Cerr	Miguel 2008 - Master-Diss	-14.41	-52.2
BFW_106	diospyros_tetrasperma	1	Cerr	Miguel 2008 - Master-Diss	-14.41	-52.2
BFW_106	dipteryx_alata	1	Cerr	Miguel 2008 - Master-Diss	-14.41	-52.2
BFW_106	duguetia_marcgraviana	1	Cerr	Miguel 2008 - Master-Diss	-14.41	-52.2
BFW_106	emmotum_nitens	1	Cerr	Miguel 2008 - Master-Diss	-14.41	-52.2
BFW_106	ephedranthus_parviflorus	1	Cerr	Miguel 2008 - Master-Diss	-14.41	-52.2
BFW_106	eriotheca_gracilipes	1	Cerr	Miguel 2008 - Master-Diss	-14.41	-52.2
BFW_106	eugenia_aurata	1	Cerr	Miguel 2008 - Master-Diss	-14.41	-52.2
BFW_106	ficus_luschnathiana	1	Cerr	Miguel 2008 - Master-Diss	-14.41	-52.2
BFW_106	fridericia_platyphylla	1	Cerr	Miguel 2008 - Master-Diss	-14.41	-52.2
BFW_106	guapira_graciliflora	1	Cerr	Miguel 2008 - Master-Diss	-14.41	-52.2
BFW_106	guazuma_ulmifolia	1	Cerr	Miguel 2008 - Master-Diss	-14.41	-52.2
BFW_106	guettarda_virbunoides	1	Cerr	Miguel 2008 - Master-Diss	-14.41	-52.2
BFW_106	handroanthus_heptaphyllus	1	Cerr	Miguel 2008 - Master-Diss	-14.41	-52.2
BFW_106	himatanthus_bracteatus	1	Cerr	Miguel 2008 - Master-Diss	-14.41	-52.2
BFW_106	himatanthus_obovatus	1	Cerr	Miguel 2008 - Master-Diss	-14.41	-52.2
BFW_106	hirtella_glandulosa	1	Cerr	Miguel 2008 - Master-Diss	-14.41	-52.2
BFW_106	hymenaea_courbaril	1	Cerr	Miguel 2008 - Master-Diss	-14.41	-52.2
BFW_106	inga_heterophylla	1	Cerr	Miguel 2008 - Master-Diss	-14.41	-52.2
BFW_106	inga_thibaudiana	1	Cerr	Miguel 2008 - Master-Diss	-14.41	-52.2
BFW_106	jacaranda_cuspidifolia	1	Cerr	Miguel 2008 - Master-Diss	-14.41	-52.2
BFW_106	kielmeyera_rubriflora	1	Cerr	Miguel 2008 - Master-Diss	-14.41	-52.2
BFW_106	licania_apetala	1	Cerr	Miguel 2008 - Master-Diss	-14.41	-52.2
BFW_106	licania_blackii	1	Cerr	Miguel 2008 - Master-Diss	-14.41	-52.2
BFW_106	luehea_candicans	1	Cerr	Miguel 2008 - Master-Diss	-14.41	-52.2
BFW_106	mabea_pohliana	1	Cerr	Miguel 2008 - Master-Diss	-14.41	-52.2
BFW_106	magonia_pubescens	1	Cerr	Miguel 2008 - Master-Diss	-14.41	-52.2
BFW_106	maytenus_pittieriana	1	Cerr	Miguel 2008 - Master-Diss	-14.41	-52.2
BFW_106	micropholis_venulosa	1	Cerr	Miguel 2008 - Master-Diss	-14.41	-52.2
BFW_106	mimosa_obovata	1	Cerr	Miguel 2008 - Master-Diss	-14.41	-52.2
BFW_106	myrcia_amazonica	1	Cerr	Miguel 2008 - Master-Diss	-14.41	-52.2
BFW_106	myrcia_hartwegiana	1	Cerr	Miguel 2008 - Master-Diss	-14.41	-52.2
BFW_106	myrcia_tomentosa	1	Cerr	Miguel 2008 - Master-Diss	-14.41	-52.2
BFW_106	odontadenia_puncticulosa	1	Cerr	Miguel 2008 - Master-Diss	-14.41	-52.2
BFW_106	oenocarpus_distichus	1	Cerr	Miguel 2008 - Master-Diss	-14.41	-52.2
BFW_106	ormosia_coarctata	1	Cerr	Miguel 2008 - Master-Diss	-14.41	-52.2
BFW_106	ouratea_castaneifolia	1	Cerr	Miguel 2008 - Master-Diss	-14.41	-52.2
BFW_106	peltogyne_confertiflora	1	Cerr	Miguel 2008 - Master-Diss	-14.41	-52.2
BFW_106	physocalymma_scaberrimum	1	Cerr	Miguel 2008 - Master-Diss	-14.41	-52.2
BFW_106	plathymenia_reticulata	1	Cerr	Miguel 2008 - Master-Diss	-14.41	-52.2
BFW_106	platypodium_elegans	1	Cerr	Miguel 2008 - Master-Diss	-14.41	-52.2
BFW_106	pouteria_gardneriana	1	Cerr	Miguel 2008 - Master-Diss	-14.41	-52.2
BFW_106	pouteria_torta	1	Cerr	Miguel 2008 - Master-Diss	-14.41	-52.2
BFW_106	protium_heptaphyllum	1	Cerr	Miguel 2008 - Master-Diss	-14.41	-52.2
BFW_106	protium_spruceanum	1	Cerr	Miguel 2008 - Master-Diss	-14.41	-52.2
BFW_106	pseudolmedia_laevigata	1	Cerr	Miguel 2008 - Master-Diss	-14.41	-52.2
BFW_106	schefflera_morototoni	1	Cerr	Miguel 2008 - Master-Diss	-14.41	-52.2
BFW_106	secondatia_densiflora	1	Cerr	Miguel 2008 - Master-Diss	-14.41	-52.2
BFW_106	serjania_glutinosa	1	Cerr	Miguel 2008 - Master-Diss	-14.41	-52.2
BFW_106	siparuna_guianensis	1	Cerr	Miguel 2008 - Master-Diss	-14.41	-52.2
BFW_106	sterculia_speciosa	1	Cerr	Miguel 2008 - Master-Diss	-14.41	-52.2
BFW_106	sterculia_striata	1	Cerr	Miguel 2008 - Master-Diss	-14.41	-52.2
BFW_106	tachigali_vulgaris	1	Cerr	Miguel 2008 - Master-Diss	-14.41	-52.2
BFW_106	tapirira_guianensis	1	Cerr	Miguel 2008 - Master-Diss	-14.41	-52.2
BFW_106	tetragastris_altissima	1	Cerr	Miguel 2008 - Master-Diss	-14.41	-52.2
BFW_106	trichilia_pallida	1	Cerr	Miguel 2008 - Master-Diss	-14.41	-52.2
BFW_106	unonopsis_guatterioides	1	Cerr	Miguel 2008 - Master-Diss	-14.41	-52.2
BFW_106	virola_urbaniana	1	Cerr	Miguel 2008 - Master-Diss	-14.41	-52.2
BFW_106	vitex_polygama	1	Cerr	Miguel 2008 - Master-Diss	-14.41	-52.2
BFW_106	vochysia_haenkeana	1	Cerr	Miguel 2008 - Master-Diss	-14.41	-52.2
BFW_106	xylopia_aromatica	1	Cerr	Miguel 2008 - Master-Diss	-14.41	-52.2
BFW_106	xylopia_emarginata	1	Cerr	Miguel 2008 - Master-Diss	-14.41	-52.2
BFW_107	apeiba_tibourbou	1	Cerr	Miguel 2008 - Master-Diss	-14.41	-52.2
BFW_107	apuleia_leiocarpa	1	Cerr	Miguel 2008 - Master-Diss	-14.41	-52.2
BFW_107	aspidosperma_subincanum	1	Cerr	Miguel 2008 - Master-Diss	-14.41	-52.2
BFW_107	aspidosperma_tomentosum	1	Cerr	Miguel 2008 - Master-Diss	-14.41	-52.2
BFW_107	astrocaryum_vulgare	1	Cerr	Miguel 2008 - Master-Diss	-14.41	-52.2
BFW_107	bauhinia_guianensis	1	Cerr	Miguel 2008 - Master-Diss	-14.41	-52.2
BFW_107	bauhinia_longifolia	1	Cerr	Miguel 2008 - Master-Diss	-14.41	-52.2
BFW_107	byrsonima_laxiflora	1	Cerr	Miguel 2008 - Master-Diss	-14.41	-52.2
BFW_107	calophyllum_brasiliense	1	Cerr	Miguel 2008 - Master-Diss	-14.41	-52.2
BFW_107	cariniana_rubra	1	Cerr	Miguel 2008 - Master-Diss	-14.41	-52.2
BFW_107	casearia_arborea	1	Cerr	Miguel 2008 - Master-Diss	-14.41	-52.2
BFW_107	casearia_sylvestris	1	Cerr	Miguel 2008 - Master-Diss	-14.41	-52.2
BFW_107	cecropia_pachystachya	1	Cerr	Miguel 2008 - Master-Diss	-14.41	-52.2
BFW_107	cordia_sellowiana	1	Cerr	Miguel 2008 - Master-Diss	-14.41	-52.2
BFW_107	coussarea_platyphylla	1	Cerr	Miguel 2008 - Master-Diss	-14.41	-52.2
BFW_107	curatella_americana	1	Cerr	Miguel 2008 - Master-Diss	-14.41	-52.2
BFW_107	davilla_elliptica	1	Cerr	Miguel 2008 - Master-Diss	-14.41	-52.2
BFW_107	dendropanax_cuneatus	1	Cerr	Miguel 2008 - Master-Diss	-14.41	-52.2
BFW_107	dioclea_glabra	1	Cerr	Miguel 2008 - Master-Diss	-14.41	-52.2
BFW_107	diospyros_hispida	1	Cerr	Miguel 2008 - Master-Diss	-14.41	-52.2
BFW_107	duguetia_marcgraviana	1	Cerr	Miguel 2008 - Master-Diss	-14.41	-52.2
BFW_107	emmotum_nitens	1	Cerr	Miguel 2008 - Master-Diss	-14.41	-52.2
BFW_107	endlicheria_lhotzkyi	1	Cerr	Miguel 2008 - Master-Diss	-14.41	-52.2
BFW_107	enterolobium_contortisiliquum	1	Cerr	Miguel 2008 - Master-Diss	-14.41	-52.2
BFW_107	erythroxylum_daphnites	1	Cerr	Miguel 2008 - Master-Diss	-14.41	-52.2
BFW_107	genipa_americana	1	Cerr	Miguel 2008 - Master-Diss	-14.41	-52.2
BFW_107	hancornia_speciosa	1	Cerr	Miguel 2008 - Master-Diss	-14.41	-52.2
BFW_107	himatanthus_bracteatus	1	Cerr	Miguel 2008 - Master-Diss	-14.41	-52.2
BFW_107	hirtella_glandulosa	1	Cerr	Miguel 2008 - Master-Diss	-14.41	-52.2
BFW_107	inga_heterophylla	1	Cerr	Miguel 2008 - Master-Diss	-14.41	-52.2
BFW_107	inga_thibaudiana	1	Cerr	Miguel 2008 - Master-Diss	-14.41	-52.2
BFW_107	licania_apetala	1	Cerr	Miguel 2008 - Master-Diss	-14.41	-52.2
BFW_107	licania_blackii	1	Cerr	Miguel 2008 - Master-Diss	-14.41	-52.2
BFW_107	licania_gardneri	1	Cerr	Miguel 2008 - Master-Diss	-14.41	-52.2
BFW_107	luehea_candicans	1	Cerr	Miguel 2008 - Master-Diss	-14.41	-52.2
BFW_107	mabea_pohliana	1	Cerr	Miguel 2008 - Master-Diss	-14.41	-52.2
BFW_107	machaerium_aculeatum	1	Cerr	Miguel 2008 - Master-Diss	-14.41	-52.2
BFW_107	magonia_pubescens	1	Cerr	Miguel 2008 - Master-Diss	-14.41	-52.2
BFW_107	matayba_guianensis	1	Cerr	Miguel 2008 - Master-Diss	-14.41	-52.2
BFW_107	mauritia_flexuosa	1	Cerr	Miguel 2008 - Master-Diss	-14.41	-52.2
BFW_107	mauritiella_armata	1	Cerr	Miguel 2008 - Master-Diss	-14.41	-52.2
BFW_107	mimosa_obovata	1	Cerr	Miguel 2008 - Master-Diss	-14.41	-52.2
BFW_107	myrcia_hartwegiana	1	Cerr	Miguel 2008 - Master-Diss	-14.41	-52.2
BFW_107	oenocarpus_distichus	1	Cerr	Miguel 2008 - Master-Diss	-14.41	-52.2
BFW_107	physocalymma_scaberrimum	1	Cerr	Miguel 2008 - Master-Diss	-14.41	-52.2
BFW_107	platypodium_elegans	1	Cerr	Miguel 2008 - Master-Diss	-14.41	-52.2
BFW_107	pouteria_gardneriana	1	Cerr	Miguel 2008 - Master-Diss	-14.41	-52.2
BFW_107	protium_heptaphyllum	1	Cerr	Miguel 2008 - Master-Diss	-14.41	-52.2
BFW_107	pseudobombax_longiflorum	1	Cerr	Miguel 2008 - Master-Diss	-14.41	-52.2
BFW_107	qualea_multiflora	1	Cerr	Miguel 2008 - Master-Diss	-14.41	-52.2
BFW_107	schefflera_morototoni	1	Cerr	Miguel 2008 - Master-Diss	-14.41	-52.2
BFW_107	secondatia_densiflora	1	Cerr	Miguel 2008 - Master-Diss	-14.41	-52.2
BFW_107	siparuna_guianensis	1	Cerr	Miguel 2008 - Master-Diss	-14.41	-52.2
BFW_107	sterculia_speciosa	1	Cerr	Miguel 2008 - Master-Diss	-14.41	-52.2
BFW_107	sterculia_striata	1	Cerr	Miguel 2008 - Master-Diss	-14.41	-52.2
BFW_107	tachigali_vulgaris	1	Cerr	Miguel 2008 - Master-Diss	-14.41	-52.2
BFW_107	tapirira_guianensis	1	Cerr	Miguel 2008 - Master-Diss	-14.41	-52.2
BFW_107	tapura_amazonica	1	Cerr	Miguel 2008 - Master-Diss	-14.41	-52.2
BFW_107	tetragastris_altissima	1	Cerr	Miguel 2008 - Master-Diss	-14.41	-52.2
BFW_107	tocoyena_formosa	1	Cerr	Miguel 2008 - Master-Diss	-14.41	-52.2
BFW_107	trema_micrantha	1	Cerr	Miguel 2008 - Master-Diss	-14.41	-52.2
BFW_107	virola_urbaniana	1	Cerr	Miguel 2008 - Master-Diss	-14.41	-52.2
BFW_107	vitex_polygama	1	Cerr	Miguel 2008 - Master-Diss	-14.41	-52.2
BFW_107	xylopia_aromatica	1	Cerr	Miguel 2008 - Master-Diss	-14.41	-52.2
BFW_107	zanthoxylum_riedelianum	1	Cerr	Miguel 2008 - Master-Diss	-14.41	-52.2
BFW_108	acosmium_dasycarpumsubspglabratum	1	Cerr	Guentzel et al. 2011	-18.27	-54.43
BFW_108	albizia_saman	1	Cerr	Guentzel et al. 2011	-18.27	-54.43
BFW_108	alibertia_edulis	1	Cerr	Guentzel et al. 2011	-18.27	-54.43
BFW_108	andira_inermis	1	Cerr	Guentzel et al. 2011	-18.27	-54.43
BFW_108	annona_cacans	1	Cerr	Guentzel et al. 2011	-18.27	-54.43
BFW_108	annona_coriacea	1	Cerr	Guentzel et al. 2011	-18.27	-54.43
BFW_108	aspidosperma_macrocarpon	1	Cerr	Guentzel et al. 2011	-18.27	-54.43
BFW_108	byrsonima_cydoniifolia	1	Cerr	Guentzel et al. 2011	-18.27	-54.43
BFW_108	cecropia_pachystachya	1	Cerr	Guentzel et al. 2011	-18.27	-54.43
BFW_108	copaifera_martii	1	Cerr	Guentzel et al. 2011	-18.27	-54.43
BFW_108	curatella_americana	1	Cerr	Guentzel et al. 2011	-18.27	-54.43
BFW_108	dimorphandra_mollis	1	Cerr	Guentzel et al. 2011	-18.27	-54.43
BFW_108	dipteryx_alata	1	Cerr	Guentzel et al. 2011	-18.27	-54.43
BFW_108	eriotheca_gracilipes	1	Cerr	Guentzel et al. 2011	-18.27	-54.43
BFW_108	erythroxylum_anguifugum	1	Cerr	Guentzel et al. 2011	-18.27	-54.43
BFW_108	ficus_insipida	1	Cerr	Guentzel et al. 2011	-18.27	-54.43
BFW_108	jacaranda_cuspidifolia	1	Cerr	Guentzel et al. 2011	-18.27	-54.43
BFW_108	luehea_grandiflora	1	Cerr	Guentzel et al. 2011	-18.27	-54.43
BFW_108	magonia_pubescens	1	Cerr	Guentzel et al. 2011	-18.27	-54.43
BFW_108	myrcia_palustris	1	Cerr	Guentzel et al. 2011	-18.27	-54.43
BFW_108	ocotea_pulchella	1	Cerr	Guentzel et al. 2011	-18.27	-54.43
BFW_108	pouteria_gardneriana	1	Cerr	Guentzel et al. 2011	-18.27	-54.43
BFW_108	protium_heptaphyllum	1	Cerr	Guentzel et al. 2011	-18.27	-54.43
BFW_108	qualea_grandiflora	1	Cerr	Guentzel et al. 2011	-18.27	-54.43
BFW_108	simarouba_versicolor	1	Cerr	Guentzel et al. 2011	-18.27	-54.43
BFW_108	stryphnodendron_adstringens	1	Cerr	Guentzel et al. 2011	-18.27	-54.43
BFW_108	tapirira_guianensis	1	Cerr	Guentzel et al. 2011	-18.27	-54.43
BFW_108	terminalia_argentea	1	Cerr	Guentzel et al. 2011	-18.27	-54.43
BFW_108	triplaris_americana	1	Cerr	Guentzel et al. 2011	-18.27	-54.43
BFW_108	vatairea_macrocarpa	1	Cerr	Guentzel et al. 2011	-18.27	-54.43
BFW_108	vochysia_divergens	1	Cerr	Guentzel et al. 2011	-18.27	-54.43
BFW_108	vochysia_tucanorum	1	Cerr	Guentzel et al. 2011	-18.27	-54.43
BFW_108	xylopia_aromatica	1	Cerr	Guentzel et al. 2011	-18.27	-54.43
BFW_109	abuta_selloana	1	Cerr	Oliveira-Filho 1989	-15.21	-55.49
BFW_109	aegiphila_verticilata	1	Cerr	Oliveira-Filho 1989	-15.21	-55.49
BFW_109	agonandra_brasiliensis	1	Cerr	Oliveira-Filho 1989	-15.21	-55.49
BFW_109	alibertia_edulis	1	Cerr	Oliveira-Filho 1989	-15.21	-55.49
BFW_109	annona_reticulata	1	Cerr	Oliveira-Filho 1989	-15.21	-55.49
BFW_109	antonia_ovata	1	Cerr	Oliveira-Filho 1989	-15.21	-55.49
BFW_109	aspidosperma_macrocarpon	1	Cerr	Oliveira-Filho 1989	-15.21	-55.49
BFW_109	bocageopsis_mattogrossensis	1	Cerr	Oliveira-Filho 1989	-15.21	-55.49
BFW_109	buchenavia_tomentosa	1	Cerr	Oliveira-Filho 1989	-15.21	-55.49
BFW_109	byrsonima_pachyphylla	1	Cerr	Oliveira-Filho 1989	-15.21	-55.49
BFW_109	calophyllum_brasiliense	1	Cerr	Oliveira-Filho 1989	-15.21	-55.49
BFW_109	cecropia_pachystachya	1	Cerr	Oliveira-Filho 1989	-15.21	-55.49
BFW_109	centrolobium_tomentosum	1	Cerr	Oliveira-Filho 1989	-15.21	-55.49
BFW_109	cespedesia_spathulata	1	Cerr	Oliveira-Filho 1989	-15.21	-55.49
BFW_109	copaifera_langsdorffii	1	Cerr	Oliveira-Filho 1989	-15.21	-55.49
BFW_109	cordiera_concolor	1	Cerr	Oliveira-Filho 1989	-15.21	-55.49
BFW_109	curatella_americana	1	Cerr	Oliveira-Filho 1989	-15.21	-55.49
BFW_109	cyathea_pungens	1	Cerr	Oliveira-Filho 1989	-15.21	-55.49
BFW_109	diospyros_sericea	1	Cerr	Oliveira-Filho 1989	-15.21	-55.49
BFW_109	diptychandra_aurantiaca	1	Cerr	Oliveira-Filho 1989	-15.21	-55.49
BFW_109	doliocarpus_dentatus	1	Cerr	Oliveira-Filho 1989	-15.21	-55.49
BFW_109	ecclinusa_ramiflora	1	Cerr	Oliveira-Filho 1989	-15.21	-55.49
BFW_109	elaeoluma_glabrescens	1	Cerr	Oliveira-Filho 1989	-15.21	-55.49
BFW_109	emmotum_nitens	1	Cerr	Oliveira-Filho 1989	-15.21	-55.49
BFW_109	erythroxylum_ambiguum	1	Cerr	Oliveira-Filho 1989	-15.21	-55.49
BFW_109	ferdinandusa_elliptica	1	Cerr	Oliveira-Filho 1989	-15.21	-55.49
BFW_109	ferdinandusa_speciosa	1	Cerr	Oliveira-Filho 1989	-15.21	-55.49
BFW_109	ficus_americana	1	Cerr	Oliveira-Filho 1989	-15.21	-55.49
BFW_109	guapira_noxia	1	Cerr	Oliveira-Filho 1989	-15.21	-55.49
BFW_109	guarea_guidonia	1	Cerr	Oliveira-Filho 1989	-15.21	-55.49
BFW_109	guarea_kunthiana	1	Cerr	Oliveira-Filho 1989	-15.21	-55.49
BFW_109	hieronyma_alchorneoides	1	Cerr	Oliveira-Filho 1989	-15.21	-55.49
BFW_109	himatanthus_phagedaenicus	1	Cerr	Oliveira-Filho 1989	-15.21	-55.49
BFW_109	hirtella_glandulosa	1	Cerr	Oliveira-Filho 1989	-15.21	-55.49
BFW_109	hirtella_gracilipes	1	Cerr	Oliveira-Filho 1989	-15.21	-55.49
BFW_109	hirtella_hoehnei	1	Cerr	Oliveira-Filho 1989	-15.21	-55.49
BFW_109	hymenaea_stigonocarpa	1	Cerr	Oliveira-Filho 1989	-15.21	-55.49
BFW_109	ilex_affinis	1	Cerr	Oliveira-Filho 1989	-15.21	-55.49
BFW_109	inga_heterophylla	1	Cerr	Oliveira-Filho 1989	-15.21	-55.49
BFW_109	inga_uruguensis	1	Cerr	Oliveira-Filho 1989	-15.21	-55.49
BFW_109	licania_hoehnei	1	Cerr	Oliveira-Filho 1989	-15.21	-55.49
BFW_109	licania_kunthiana	1	Cerr	Oliveira-Filho 1989	-15.21	-55.49
BFW_109	licania_sclerophylla	1	Cerr	Oliveira-Filho 1989	-15.21	-55.49
BFW_109	marlierea_tomentosa	1	Cerr	Oliveira-Filho 1989	-15.21	-55.49
BFW_109	mauritia_flexuosa	1	Cerr	Oliveira-Filho 1989	-15.21	-55.49
BFW_109	mezilaurus_crassiramea	1	Cerr	Oliveira-Filho 1989	-15.21	-55.49
BFW_109	miconia_albicans	1	Cerr	Oliveira-Filho 1989	-15.21	-55.49
BFW_109	miconia_mirabilis	1	Cerr	Oliveira-Filho 1989	-15.21	-55.49
BFW_109	micropholis_venulosa	1	Cerr	Oliveira-Filho 1989	-15.21	-55.49
BFW_109	mouriri_pusa	1	Cerr	Oliveira-Filho 1989	-15.21	-55.49
BFW_109	moutabea_guianensis	1	Cerr	Oliveira-Filho 1989	-15.21	-55.49
BFW_109	myrcia_hilariana	1	Cerr	Oliveira-Filho 1989	-15.21	-55.49
BFW_109	myrsine_guianensis	1	Cerr	Oliveira-Filho 1989	-15.21	-55.49
BFW_109	norantea_guianensis	1	Cerr	Oliveira-Filho 1989	-15.21	-55.49
BFW_109	oenocarpus_distichus	1	Cerr	Oliveira-Filho 1989	-15.21	-55.49
BFW_109	ouratea_castaneifolia	1	Cerr	Oliveira-Filho 1989	-15.21	-55.49
BFW_109	physocalymma_scaberrimum	1	Cerr	Oliveira-Filho 1989	-15.21	-55.49
BFW_109	piptocarpha_rotundifolia	1	Cerr	Oliveira-Filho 1989	-15.21	-55.49
BFW_109	plathymenia_reticulata	1	Cerr	Oliveira-Filho 1989	-15.21	-55.49
BFW_109	protium_elegans	1	Cerr	Oliveira-Filho 1989	-15.21	-55.49
BFW_109	protium_heptaphyllum	1	Cerr	Oliveira-Filho 1989	-15.21	-55.49
BFW_109	protium_pilosissimum	1	Cerr	Oliveira-Filho 1989	-15.21	-55.49
BFW_109	protium_spruceanum	1	Cerr	Oliveira-Filho 1989	-15.21	-55.49
BFW_109	pseudolmedia_laevigata	1	Cerr	Oliveira-Filho 1989	-15.21	-55.49
BFW_109	pterodon_emarginatus	1	Cerr	Oliveira-Filho 1989	-15.21	-55.49
BFW_109	qualea_grandiflora	1	Cerr	Oliveira-Filho 1989	-15.21	-55.49
BFW_109	qualea_multiflora	1	Cerr	Oliveira-Filho 1989	-15.21	-55.49
BFW_109	richeria_grandis	1	Cerr	Oliveira-Filho 1989	-15.21	-55.49
BFW_109	roupala_montana	1	Cerr	Oliveira-Filho 1989	-15.21	-55.49
BFW_109	simarouba_versicolor	1	Cerr	Oliveira-Filho 1989	-15.21	-55.49
BFW_109	siparuna_guianensis	1	Cerr	Oliveira-Filho 1989	-15.21	-55.49
BFW_109	sorocea_guilleminiana	1	Cerr	Oliveira-Filho 1989	-15.21	-55.49
BFW_109	styrax_camporum	1	Cerr	Oliveira-Filho 1989	-15.21	-55.49
BFW_109	syagrus_comosa	1	Cerr	Oliveira-Filho 1989	-15.21	-55.49
BFW_109	tachigali_vulgaris	1	Cerr	Oliveira-Filho 1989	-15.21	-55.49
BFW_109	tapirira_guianensis	1	Cerr	Oliveira-Filho 1989	-15.21	-55.49
BFW_109	tapirira_obtusa	1	Cerr	Oliveira-Filho 1989	-15.21	-55.49
BFW_109	tetragastris_balsamifera	1	Cerr	Oliveira-Filho 1989	-15.21	-55.49
BFW_109	tococa_guianensis	1	Cerr	Oliveira-Filho 1989	-15.21	-55.49
BFW_109	virola_malmei	1	Cerr	Oliveira-Filho 1989	-15.21	-55.49
BFW_109	virola_sebifera	1	Cerr	Oliveira-Filho 1989	-15.21	-55.49
BFW_109	vochysia_haenkeana	1	Cerr	Oliveira-Filho 1989	-15.21	-55.49
BFW_109	vochysia_pyramidalis	1	Cerr	Oliveira-Filho 1989	-15.21	-55.49
BFW_109	xylopia_aromatica	1	Cerr	Oliveira-Filho 1989	-15.21	-55.49
BFW_109	xylopia_emarginata	1	Cerr	Oliveira-Filho 1989	-15.21	-55.49
BFW_11	ampelocera_edentula	1	Amaz	Cattanio et al. 2002	-1.2	-48.3
BFW_11	annona_montana	1	Amaz	Cattanio et al. 2002	-1.2	-48.3
BFW_11	astrocaryum_murumuru	1	Amaz	Cattanio et al. 2002	-1.2	-48.3
BFW_11	attalea_maripa	1	Amaz	Cattanio et al. 2002	-1.2	-48.3
BFW_11	bauhinia_guianensis	1	Amaz	Cattanio et al. 2002	-1.2	-48.3
BFW_11	campsiandra_comosavarlaurifolia	1	Amaz	Cattanio et al. 2002	-1.2	-48.3
BFW_11	caraipa_richardiana	1	Amaz	Cattanio et al. 2002	-1.2	-48.3
BFW_11	carapa_guianensis	1	Amaz	Cattanio et al. 2002	-1.2	-48.3
BFW_11	casimirella_ampla	1	Amaz	Cattanio et al. 2002	-1.2	-48.3
BFW_11	cecropia_concolor	1	Amaz	Cattanio et al. 2002	-1.2	-48.3
BFW_11	cedrela_odorata	1	Amaz	Cattanio et al. 2002	-1.2	-48.3
BFW_11	ceiba_pentandra	1	Amaz	Cattanio et al. 2002	-1.2	-48.3
BFW_11	chaunochiton_loranthoides	1	Amaz	Cattanio et al. 2002	-1.2	-48.3
BFW_11	coccoloba_latifolia	1	Amaz	Cattanio et al. 2002	-1.2	-48.3
BFW_11	combretum_cacoucia	1	Amaz	Cattanio et al. 2002	-1.2	-48.3
BFW_11	cordia_tetandra	1	Amaz	Cattanio et al. 2002	-1.2	-48.3
BFW_11	crudia_bracteata	1	Amaz	Cattanio et al. 2002	-1.2	-48.3
BFW_11	crudia_oblonga	1	Amaz	Cattanio et al. 2002	-1.2	-48.3
BFW_11	dalbergia_ovalis	1	Amaz	Cattanio et al. 2002	-1.2	-48.3
BFW_11	davilla_rugosa	1	Amaz	Cattanio et al. 2002	-1.2	-48.3
BFW_11	doliocarpus_dentatus	1	Amaz	Cattanio et al. 2002	-1.2	-48.3
BFW_11	entada_palystachia	1	Amaz	Cattanio et al. 2002	-1.2	-48.3
BFW_11	eschweilera_coriacea	1	Amaz	Cattanio et al. 2002	-1.2	-48.3
BFW_11	eugenia_coffeifolia	1	Amaz	Cattanio et al. 2002	-1.2	-48.3
BFW_11	eugenia_lambertiana	1	Amaz	Cattanio et al. 2002	-1.2	-48.3
BFW_11	euterpe_oleracea	1	Amaz	Cattanio et al. 2002	-1.2	-48.3
BFW_11	ficus_trigona	1	Amaz	Cattanio et al. 2002	-1.2	-48.3
BFW_11	garcinia_macrophylla	1	Amaz	Cattanio et al. 2002	-1.2	-48.3
BFW_11	genipa_americana	1	Amaz	Cattanio et al. 2002	-1.2	-48.3
BFW_11	guarea_guidonia	1	Amaz	Cattanio et al. 2002	-1.2	-48.3
BFW_11	guarea_kunthiana	1	Amaz	Cattanio et al. 2002	-1.2	-48.3
BFW_11	guazuma_ulmifolia	1	Amaz	Cattanio et al. 2002	-1.2	-48.3
BFW_11	gustavia_augusta	1	Amaz	Cattanio et al. 2002	-1.2	-48.3
BFW_11	heisteria_acuminata	1	Amaz	Cattanio et al. 2002	-1.2	-48.3
BFW_11	hernandia_guianensis	1	Amaz	Cattanio et al. 2002	-1.2	-48.3
BFW_11	hevea_brasiliensis	1	Amaz	Cattanio et al. 2002	-1.2	-48.3
BFW_11	hura_crepitans	1	Amaz	Cattanio et al. 2002	-1.2	-48.3
BFW_11	hymenaea_oblongifolia	1	Amaz	Cattanio et al. 2002	-1.2	-48.3
BFW_11	hymenaea_oblongifoliavarpalustris	1	Amaz	Cattanio et al. 2002	-1.2	-48.3
BFW_11	inga_edulis	1	Amaz	Cattanio et al. 2002	-1.2	-48.3
BFW_11	inga_nobilis	1	Amaz	Cattanio et al. 2002	-1.2	-48.3
BFW_11	inga_splendens	1	Amaz	Cattanio et al. 2002	-1.2	-48.3
BFW_11	inga_velutina	1	Amaz	Cattanio et al. 2002	-1.2	-48.3
BFW_11	lecythis_idatimon	1	Amaz	Cattanio et al. 2002	-1.2	-48.3
BFW_11	lecythis_pisonis	1	Amaz	Cattanio et al. 2002	-1.2	-48.3
BFW_11	licania_guianensis	1	Amaz	Cattanio et al. 2002	-1.2	-48.3
BFW_11	licania_heteromorpha	1	Amaz	Cattanio et al. 2002	-1.2	-48.3
BFW_11	licania_macrophylla	1	Amaz	Cattanio et al. 2002	-1.2	-48.3
BFW_11	machaerium_macrophyllum	1	Amaz	Cattanio et al. 2002	-1.2	-48.3
BFW_11	macrolobium_pendulum	1	Amaz	Cattanio et al. 2002	-1.2	-48.3
BFW_11	mezilauraus_mahuba	1	Amaz	Cattanio et al. 2002	-1.2	-48.3
BFW_11	mora_paraensis	1	Amaz	Cattanio et al. 2002	-1.2	-48.3
BFW_11	mouriri_grandiflora	1	Amaz	Cattanio et al. 2002	-1.2	-48.3
BFW_11	mucuna_urens	1	Amaz	Cattanio et al. 2002	-1.2	-48.3
BFW_11	ocotea_cernua	1	Amaz	Cattanio et al. 2002	-1.2	-48.3
BFW_11	oenocarpus_distichus	1	Amaz	Cattanio et al. 2002	-1.2	-48.3
BFW_11	omphalea_diandra	1	Amaz	Cattanio et al. 2002	-1.2	-48.3
BFW_11	pachyptera_kerere	1	Amaz	Cattanio et al. 2002	-1.2	-48.3
BFW_11	parinari_excelsa	1	Amaz	Cattanio et al. 2002	-1.2	-48.3
BFW_11	parkia_multijuga	1	Amaz	Cattanio et al. 2002	-1.2	-48.3
BFW_11	patinoa_paraensis	1	Amaz	Cattanio et al. 2002	-1.2	-48.3
BFW_11	paullinia_pinnata	1	Amaz	Cattanio et al. 2002	-1.2	-48.3
BFW_11	pentaclethra_macroloba	1	Amaz	Cattanio et al. 2002	-1.2	-48.3
BFW_11	pouteria_glomerata	1	Amaz	Cattanio et al. 2002	-1.2	-48.3
BFW_11	pouteria_macrocarpa	1	Amaz	Cattanio et al. 2002	-1.2	-48.3
BFW_11	protium_krukoffii	1	Amaz	Cattanio et al. 2002	-1.2	-48.3
BFW_11	pterocarpus_officinalis	1	Amaz	Cattanio et al. 2002	-1.2	-48.3
BFW_11	rinorea_pubiflora	1	Amaz	Cattanio et al. 2002	-1.2	-48.3
BFW_11	sacoglottis_amazonica	1	Amaz	Cattanio et al. 2002	-1.2	-48.3
BFW_11	sarcaulus_brasiliensis	1	Amaz	Cattanio et al. 2002	-1.2	-48.3
BFW_11	simarouba_amara	1	Amaz	Cattanio et al. 2002	-1.2	-48.3
BFW_11	socratea_exorrhiza	1	Amaz	Cattanio et al. 2002	-1.2	-48.3
BFW_11	spondias_mombin	1	Amaz	Cattanio et al. 2002	-1.2	-48.3
BFW_11	sterculia_apetala	1	Amaz	Cattanio et al. 2002	-1.2	-48.3
BFW_11	sterculia_speciosa	1	Amaz	Cattanio et al. 2002	-1.2	-48.3
BFW_11	swartzia_acuminata	1	Amaz	Cattanio et al. 2002	-1.2	-48.3
BFW_11	swartzia_racemosa	1	Amaz	Cattanio et al. 2002	-1.2	-48.3
BFW_11	symphonia_globulifera	1	Amaz	Cattanio et al. 2002	-1.2	-48.3
BFW_11	tapirira_guianensis	1	Amaz	Cattanio et al. 2002	-1.2	-48.3
BFW_11	terminalia_dichotoma	1	Amaz	Cattanio et al. 2002	-1.2	-48.3
BFW_11	terminalia_guyanensis	1	Amaz	Cattanio et al. 2002	-1.2	-48.3
BFW_11	theobroma_cacao	1	Amaz	Cattanio et al. 2002	-1.2	-48.3
BFW_11	theobroma_grandiflorum	1	Amaz	Cattanio et al. 2002	-1.2	-48.3
BFW_11	theobroma_speciosum	1	Amaz	Cattanio et al. 2002	-1.2	-48.3
BFW_11	toulicia_guianensis	1	Amaz	Cattanio et al. 2002	-1.2	-48.3
BFW_11	trichilia_micrantha	1	Amaz	Cattanio et al. 2002	-1.2	-48.3
BFW_11	trichilia_quadrijuga	1	Amaz	Cattanio et al. 2002	-1.2	-48.3
BFW_11	uncaria_guianensis	1	Amaz	Cattanio et al. 2002	-1.2	-48.3
BFW_11	virola_surinamensis	1	Amaz	Cattanio et al. 2002	-1.2	-48.3
BFW_11	zygia_cauliflora	1	Amaz	Cattanio et al. 2002	-1.2	-48.3
BFW_11	zygia_inundata	1	Amaz	Cattanio et al. 2002	-1.2	-48.3
BFW_11	zygia_juruana	1	Amaz	Cattanio et al. 2002	-1.2	-48.3
BFW_11	zygia_latifolia	1	Amaz	Cattanio et al. 2002	-1.2	-48.3
BFW_110	acosmium_nitens	1	Cerr	Barbosa et al. 2011	-12.19	-50.44
BFW_110	alchornea_discolor	1	Cerr	Barbosa et al. 2011	-12.19	-50.44
BFW_110	calophyllum_brasiliense	1	Cerr	Barbosa et al. 2011	-12.19	-50.44
BFW_110	cathedra_acuminata	1	Cerr	Barbosa et al. 2011	-12.19	-50.44
BFW_110	combretum_laxum	1	Cerr	Barbosa et al. 2011	-12.19	-50.44
BFW_110	croton_cuneatus	1	Cerr	Barbosa et al. 2011	-12.19	-50.44
BFW_110	davilla_kunthii	1	Cerr	Barbosa et al. 2011	-12.19	-50.44
BFW_110	diospyros_guianensis	1	Cerr	Barbosa et al. 2011	-12.19	-50.44
BFW_110	diospyros_xavantina	1	Cerr	Barbosa et al. 2011	-12.19	-50.44
BFW_110	dulacia_egleri	1	Cerr	Barbosa et al. 2011	-12.19	-50.44
BFW_110	duroia_prancei	1	Cerr	Barbosa et al. 2011	-12.19	-50.44
BFW_110	erythroxylum_anguifugum	1	Cerr	Barbosa et al. 2011	-12.19	-50.44
BFW_110	eschweilera_ovata	1	Cerr	Barbosa et al. 2011	-12.19	-50.44
BFW_110	eugenia_florida	1	Cerr	Barbosa et al. 2011	-12.19	-50.44
BFW_110	genipa_americana	1	Cerr	Barbosa et al. 2011	-12.19	-50.44
BFW_110	hirtella_gracilipes	1	Cerr	Barbosa et al. 2011	-12.19	-50.44
BFW_110	hydrochorea_corymbosa	1	Cerr	Barbosa et al. 2011	-12.19	-50.44
BFW_110	licania_apetala	1	Cerr	Barbosa et al. 2011	-12.19	-50.44
BFW_110	licania_kunthiana	1	Cerr	Barbosa et al. 2011	-12.19	-50.44
BFW_110	mabea_paniculata	1	Cerr	Barbosa et al. 2011	-12.19	-50.44
BFW_110	machaerium_inundatum	1	Cerr	Barbosa et al. 2011	-12.19	-50.44
BFW_110	malouetia_flavescens	1	Cerr	Barbosa et al. 2011	-12.19	-50.44
BFW_110	micropholis_gardneriana	1	Cerr	Barbosa et al. 2011	-12.19	-50.44
BFW_110	mouriri_acutiflora	1	Cerr	Barbosa et al. 2011	-12.19	-50.44
BFW_110	myrcia_splendens	1	Cerr	Barbosa et al. 2011	-12.19	-50.44
BFW_110	neea_ovalifolia	1	Cerr	Barbosa et al. 2011	-12.19	-50.44
BFW_110	ochthocosmus_multiflorus	1	Cerr	Barbosa et al. 2011	-12.19	-50.44
BFW_110	ocotea_cernua	1	Cerr	Barbosa et al. 2011	-12.19	-50.44
BFW_110	pagamea_guianensis	1	Cerr	Barbosa et al. 2011	-12.19	-50.44
BFW_110	panopsis_rubescens	1	Cerr	Barbosa et al. 2011	-12.19	-50.44
BFW_110	pera_bicolor	1	Cerr	Barbosa et al. 2011	-12.19	-50.44
BFW_110	pouteria_trilocularis	1	Cerr	Barbosa et al. 2011	-12.19	-50.44
BFW_110	roupala_montana	1	Cerr	Barbosa et al. 2011	-12.19	-50.44
BFW_110	salacia_impressifolia	1	Cerr	Barbosa et al. 2011	-12.19	-50.44
BFW_110	simaba_orinocensis	1	Cerr	Barbosa et al. 2011	-12.19	-50.44
BFW_110	sloanea_garckeana	1	Cerr	Barbosa et al. 2011	-12.19	-50.44
BFW_110	strychnos_guianensis	1	Cerr	Barbosa et al. 2011	-12.19	-50.44
BFW_110	symmeria_paniculata	1	Cerr	Barbosa et al. 2011	-12.19	-50.44
BFW_110	tachigali_froesii	1	Cerr	Barbosa et al. 2011	-12.19	-50.44
BFW_110	ternstroemia_candolleana	1	Cerr	Barbosa et al. 2011	-12.19	-50.44
BFW_111	acosmium_nitens	1	Cerr	Barbosa et al. 2011	-12.19	-50.44
BFW_111	byrsonima_riparia	1	Cerr	Barbosa et al. 2011	-12.19	-50.44
BFW_111	calophyllum_brasiliense	1	Cerr	Barbosa et al. 2011	-12.19	-50.44
BFW_111	combretum_laxum	1	Cerr	Barbosa et al. 2011	-12.19	-50.44
BFW_111	croton_cuneatus	1	Cerr	Barbosa et al. 2011	-12.19	-50.44
BFW_111	diospyros_guianensis	1	Cerr	Barbosa et al. 2011	-12.19	-50.44
BFW_111	diospyros_xavantina	1	Cerr	Barbosa et al. 2011	-12.19	-50.44
BFW_111	dulacia_egleri	1	Cerr	Barbosa et al. 2011	-12.19	-50.44
BFW_111	duroia_prancei	1	Cerr	Barbosa et al. 2011	-12.19	-50.44
BFW_111	garcinia_madruno	1	Cerr	Barbosa et al. 2011	-12.19	-50.44
BFW_111	genipa_americana	1	Cerr	Barbosa et al. 2011	-12.19	-50.44
BFW_111	hirtella_gracilipes	1	Cerr	Barbosa et al. 2011	-12.19	-50.44
BFW_111	hydrochorea_corymbosa	1	Cerr	Barbosa et al. 2011	-12.19	-50.44
BFW_111	licania_apetala	1	Cerr	Barbosa et al. 2011	-12.19	-50.44
BFW_111	licania_kunthiana	1	Cerr	Barbosa et al. 2011	-12.19	-50.44
BFW_111	mabea_paniculata	1	Cerr	Barbosa et al. 2011	-12.19	-50.44
BFW_111	malouetia_flavescens	1	Cerr	Barbosa et al. 2011	-12.19	-50.44
BFW_111	mauritiella_armata	1	Cerr	Barbosa et al. 2011	-12.19	-50.44
BFW_111	mouriri_acutiflora	1	Cerr	Barbosa et al. 2011	-12.19	-50.44
BFW_111	ochthocosmus_multiflorus	1	Cerr	Barbosa et al. 2011	-12.19	-50.44
BFW_111	ocotea_cernua	1	Cerr	Barbosa et al. 2011	-12.19	-50.44
BFW_111	ormosia_excelsa	1	Cerr	Barbosa et al. 2011	-12.19	-50.44
BFW_111	panopsis_rubescens	1	Cerr	Barbosa et al. 2011	-12.19	-50.44
BFW_111	pera_bicolor	1	Cerr	Barbosa et al. 2011	-12.19	-50.44
BFW_111	pouteria_trilocularis	1	Cerr	Barbosa et al. 2011	-12.19	-50.44
BFW_111	salacia_impressifolia	1	Cerr	Barbosa et al. 2011	-12.19	-50.44
BFW_111	tachigali_froesii	1	Cerr	Barbosa et al. 2011	-12.19	-50.44
BFW_111	ternstroemia_candolleana	1	Cerr	Barbosa et al. 2011	-12.19	-50.44
BFW_111	vochysia_divergens	1	Cerr	Barbosa et al. 2011	-12.19	-50.44
BFW_112	aloysia_virgata	1	Cerr	Carvalho et al. 1999	-19.09	-50.39
BFW_112	anadenanthera_colubrina	1	Cerr	Carvalho et al. 1999	-19.09	-50.39
BFW_112	andira_fraxinifolia	1	Cerr	Carvalho et al. 1999	-19.09	-50.39
BFW_112	annona_emarginata	1	Cerr	Carvalho et al. 1999	-19.09	-50.39
BFW_112	apeiba_tibourbou	1	Cerr	Carvalho et al. 1999	-19.09	-50.39
BFW_112	apuleia_leiocarpa	1	Cerr	Carvalho et al. 1999	-19.09	-50.39
BFW_112	aspidosperma_discolor	1	Cerr	Carvalho et al. 1999	-19.09	-50.39
BFW_112	aspidosperma_parvifolium	1	Cerr	Carvalho et al. 1999	-19.09	-50.39
BFW_112	aspidosperma_subincanum	1	Cerr	Carvalho et al. 1999	-19.09	-50.39
BFW_112	astronium_fraxinifolium	1	Cerr	Carvalho et al. 1999	-19.09	-50.39
BFW_112	astronium_graveolens	1	Cerr	Carvalho et al. 1999	-19.09	-50.39
BFW_112	attalea_phalerata	1	Cerr	Carvalho et al. 1999	-19.09	-50.39
BFW_112	bactris_glaucescens	1	Cerr	Carvalho et al. 1999	-19.09	-50.39
BFW_112	bauhinia_forficata	1	Cerr	Carvalho et al. 1999	-19.09	-50.39
BFW_112	campomanesia_xanthocarpa	1	Cerr	Carvalho et al. 1999	-19.09	-50.39
BFW_112	casearia_gossypiosperma	1	Cerr	Carvalho et al. 1999	-19.09	-50.39
BFW_112	casearia_rupestris	1	Cerr	Carvalho et al. 1999	-19.09	-50.39
BFW_112	cecropia_pachystachya	1	Cerr	Carvalho et al. 1999	-19.09	-50.39
BFW_112	ceiba_speciosa	1	Cerr	Carvalho et al. 1999	-19.09	-50.39
BFW_112	celtis_iguanaea	1	Cerr	Carvalho et al. 1999	-19.09	-50.39
BFW_112	cheiloclinium_cognatum	1	Cerr	Carvalho et al. 1999	-19.09	-50.39
BFW_112	clavija_nutans	1	Cerr	Carvalho et al. 1999	-19.09	-50.39
BFW_112	cordia_superba	1	Cerr	Carvalho et al. 1999	-19.09	-50.39
BFW_112	dilodendron_bipinnatum	1	Cerr	Carvalho et al. 1999	-19.09	-50.39
BFW_112	eugenia_neomyrtifolia	1	Cerr	Carvalho et al. 1999	-19.09	-50.39
BFW_112	ficus_cestrifolia	1	Cerr	Carvalho et al. 1999	-19.09	-50.39
BFW_112	ficus_insipida	1	Cerr	Carvalho et al. 1999	-19.09	-50.39
BFW_112	ficus_trigona	1	Cerr	Carvalho et al. 1999	-19.09	-50.39
BFW_112	guapira_noxia	1	Cerr	Carvalho et al. 1999	-19.09	-50.39
BFW_112	guazuma_ulmifolia	1	Cerr	Carvalho et al. 1999	-19.09	-50.39
BFW_112	handroanthus_heptaphyllus	1	Cerr	Carvalho et al. 1999	-19.09	-50.39
BFW_112	handroanthus_serratifolius	1	Cerr	Carvalho et al. 1999	-19.09	-50.39
BFW_112	helicteres_lhotzkyana	1	Cerr	Carvalho et al. 1999	-19.09	-50.39
BFW_112	hymenaea_courbaril	1	Cerr	Carvalho et al. 1999	-19.09	-50.39
BFW_112	hymenaea_stigonocarpa	1	Cerr	Carvalho et al. 1999	-19.09	-50.39
BFW_112	jacaratia_spinosa	1	Cerr	Carvalho et al. 1999	-19.09	-50.39
BFW_112	luehea_paniculata	1	Cerr	Carvalho et al. 1999	-19.09	-50.39
BFW_112	machaerium_brasiliense	1	Cerr	Carvalho et al. 1999	-19.09	-50.39
BFW_112	maclura_tinctoria	1	Cerr	Carvalho et al. 1999	-19.09	-50.39
BFW_112	manihot_anomala	1	Cerr	Carvalho et al. 1999	-19.09	-50.39
BFW_112	margaritaria_nobilis	1	Cerr	Carvalho et al. 1999	-19.09	-50.39
BFW_112	myracrodruon_urundeuva	1	Cerr	Carvalho et al. 1999	-19.09	-50.39
BFW_112	myrciaria_floribunda	1	Cerr	Carvalho et al. 1999	-19.09	-50.39
BFW_112	parapiptadenia_rigida	1	Cerr	Carvalho et al. 1999	-19.09	-50.39
BFW_112	pilocarpus_pennatifolius	1	Cerr	Carvalho et al. 1999	-19.09	-50.39
BFW_112	piper_arboreum	1	Cerr	Carvalho et al. 1999	-19.09	-50.39
BFW_112	piper_consanguineum	1	Cerr	Carvalho et al. 1999	-19.09	-50.39
BFW_112	rhamnidium_elaeocarpumReissek	1	Cerr	Carvalho et al. 1999	-19.09	-50.39
BFW_112	sapium_glandulosum	1	Cerr	Carvalho et al. 1999	-19.09	-50.39
BFW_112	senegalia_polyphylla	1	Cerr	Carvalho et al. 1999	-19.09	-50.39
BFW_112	simira_sampaioana	1	Cerr	Carvalho et al. 1999	-19.09	-50.39
BFW_112	sterculia_striata	1	Cerr	Carvalho et al. 1999	-19.09	-50.39
BFW_112	swartzia_flaemingii	1	Cerr	Carvalho et al. 1999	-19.09	-50.39
BFW_112	sweetia_fruticosa	1	Cerr	Carvalho et al. 1999	-19.09	-50.39
BFW_112	syagrus_oleracea	1	Cerr	Carvalho et al. 1999	-19.09	-50.39
BFW_112	tabebuia_roseoalba	1	Cerr	Carvalho et al. 1999	-19.09	-50.39
BFW_112	trichilia_claussenii	1	Cerr	Carvalho et al. 1999	-19.09	-50.39
BFW_112	trichilia_pallida	1	Cerr	Carvalho et al. 1999	-19.09	-50.39
BFW_112	vitex_megapotamica	1	Cerr	Carvalho et al. 1999	-19.09	-50.39
BFW_113	albizia_niopoides	1	Cerr	Vilela et al. 1999	-19.59	-47.36
BFW_113	alchornea_glandulosa	1	Cerr	Vilela et al. 1999	-19.59	-47.36
BFW_113	allophylus_racemosus	1	Cerr	Vilela et al. 1999	-19.59	-47.36
BFW_113	aloysia_virgata	1	Cerr	Vilela et al. 1999	-19.59	-47.36
BFW_113	alsophila_sternbergii	1	Cerr	Vilela et al. 1999	-19.59	-47.36
BFW_113	anadenanthera_colubrina	1	Cerr	Vilela et al. 1999	-19.59	-47.36
BFW_113	andira_fraxinifolia	1	Cerr	Vilela et al. 1999	-19.59	-47.36
BFW_113	annona_cacans	1	Cerr	Vilela et al. 1999	-19.59	-47.36
BFW_113	apuleia_leiocarpa	1	Cerr	Vilela et al. 1999	-19.59	-47.36
BFW_113	aspidosperma_discolor	1	Cerr	Vilela et al. 1999	-19.59	-47.36
BFW_113	aspidosperma_parvifolium	1	Cerr	Vilela et al. 1999	-19.59	-47.36
BFW_113	aspidosperma_polyneuron	1	Cerr	Vilela et al. 1999	-19.59	-47.36
BFW_113	astronium_fraxinifolium	1	Cerr	Vilela et al. 1999	-19.59	-47.36
BFW_113	astronium_graveolens	1	Cerr	Vilela et al. 1999	-19.59	-47.36
BFW_113	boehmeria_caudata	1	Cerr	Vilela et al. 1999	-19.59	-47.36
BFW_113	calophyllum_brasiliense	1	Cerr	Vilela et al. 1999	-19.59	-47.36
BFW_113	calyptranthes_lucida	1	Cerr	Vilela et al. 1999	-19.59	-47.36
BFW_113	cariniana_estrellensis	1	Cerr	Vilela et al. 1999	-19.59	-47.36
BFW_113	casearia_gossypiosperma	1	Cerr	Vilela et al. 1999	-19.59	-47.36
BFW_113	cecropia_pachystachya	1	Cerr	Vilela et al. 1999	-19.59	-47.36
BFW_113	cedrela_fissilis	1	Cerr	Vilela et al. 1999	-19.59	-47.36
BFW_113	ceiba_speciosa	1	Cerr	Vilela et al. 1999	-19.59	-47.36
BFW_113	centrolobium_tomentosum	1	Cerr	Vilela et al. 1999	-19.59	-47.36
BFW_113	cheiloclinium_cognatum	1	Cerr	Vilela et al. 1999	-19.59	-47.36
BFW_113	chrysophyllum_gonocarpum	1	Cerr	Vilela et al. 1999	-19.59	-47.36
BFW_113	copaifera_langsdorffii	1	Cerr	Vilela et al. 1999	-19.59	-47.36
BFW_113	cordia_ecalyculata	1	Cerr	Vilela et al. 1999	-19.59	-47.36
BFW_113	cordia_sellowiana	1	Cerr	Vilela et al. 1999	-19.59	-47.36
BFW_113	croton_priscus	1	Cerr	Vilela et al. 1999	-19.59	-47.36
BFW_113	croton_urucurana	1	Cerr	Vilela et al. 1999	-19.59	-47.36
BFW_113	cryptocarya_aschersoniana	1	Cerr	Vilela et al. 1999	-19.59	-47.36
BFW_113	cupania_vernalis	1	Cerr	Vilela et al. 1999	-19.59	-47.36
BFW_113	cyathea_pungens	1	Cerr	Vilela et al. 1999	-19.59	-47.36
BFW_113	deguelia_hatschbachii	1	Cerr	Vilela et al. 1999	-19.59	-47.36
BFW_113	duguetia_lanceolata	1	Cerr	Vilela et al. 1999	-19.59	-47.36
BFW_113	erythroxylum_deciduum	1	Cerr	Vilela et al. 1999	-19.59	-47.36
BFW_113	esenbeckia_febrifuga	1	Cerr	Vilela et al. 1999	-19.59	-47.36
BFW_113	eugenia_florida	1	Cerr	Vilela et al. 1999	-19.59	-47.36
BFW_113	eugenia_involucrata	1	Cerr	Vilela et al. 1999	-19.59	-47.36
BFW_113	eugenia_neomyrtifolia	1	Cerr	Vilela et al. 1999	-19.59	-47.36
BFW_113	eugenia_speciosa	1	Cerr	Vilela et al. 1999	-19.59	-47.36
BFW_113	euplassa_incana	1	Cerr	Vilela et al. 1999	-19.59	-47.36
BFW_113	faramea_occidentalis	1	Cerr	Vilela et al. 1999	-19.59	-47.36
BFW_113	ficus_citrifolia	1	Cerr	Vilela et al. 1999	-19.59	-47.36
BFW_113	ficus_crocata	1	Cerr	Vilela et al. 1999	-19.59	-47.36
BFW_113	ficus_insipida	1	Cerr	Vilela et al. 1999	-19.59	-47.36
BFW_113	ficus_luschnathiana	1	Cerr	Vilela et al. 1999	-19.59	-47.36
BFW_113	ficus_popenoeisubspmalacocarpa	1	Cerr	Vilela et al. 1999	-19.59	-47.36
BFW_113	galipea_jasminiflora	1	Cerr	Vilela et al. 1999	-19.59	-47.36
BFW_113	geissanthus_ambigua	1	Cerr	Vilela et al. 1999	-19.59	-47.36
BFW_113	genipa_americana	1	Cerr	Vilela et al. 1999	-19.59	-47.36
BFW_113	guapira_opposita	1	Cerr	Vilela et al. 1999	-19.59	-47.36
BFW_113	guapira_tomentosa	1	Cerr	Vilela et al. 1999	-19.59	-47.36
BFW_113	guarea_guidonia	1	Cerr	Vilela et al. 1999	-19.59	-47.36
BFW_113	handroanthus_heptaphyllus	1	Cerr	Vilela et al. 1999	-19.59	-47.36
BFW_113	handroanthus_serratifolius	1	Cerr	Vilela et al. 1999	-19.59	-47.36
BFW_113	handroanthus_umbellatus	1	Cerr	Vilela et al. 1999	-19.59	-47.36
BFW_113	holocalyx_balansae	1	Cerr	Vilela et al. 1999	-19.59	-47.36
BFW_113	inga_ingoides	1	Cerr	Vilela et al. 1999	-19.59	-47.36
BFW_113	inga_vera	1	Cerr	Vilela et al. 1999	-19.59	-47.36
BFW_113	ixora_brevifolia	1	Cerr	Vilela et al. 1999	-19.59	-47.36
BFW_113	jacaratia_spinosa	1	Cerr	Vilela et al. 1999	-19.59	-47.36
BFW_113	lacistema_hasslerianum	1	Cerr	Vilela et al. 1999	-19.59	-47.36
BFW_113	lecythis_lanceolata	1	Cerr	Vilela et al. 1999	-19.59	-47.36
BFW_113	licania_apetala	1	Cerr	Vilela et al. 1999	-19.59	-47.36
BFW_113	luehea_divaricata	1	Cerr	Vilela et al. 1999	-19.59	-47.36
BFW_113	luehea_grandiflora	1	Cerr	Vilela et al. 1999	-19.59	-47.36
BFW_113	machaerium_nyctitans	1	Cerr	Vilela et al. 1999	-19.59	-47.36
BFW_113	maclura_tinctoria	1	Cerr	Vilela et al. 1999	-19.59	-47.36
BFW_113	margaritaria_nobilis	1	Cerr	Vilela et al. 1999	-19.59	-47.36
BFW_113	matayba_elaeagnoides	1	Cerr	Vilela et al. 1999	-19.59	-47.36
BFW_113	miconia_argyrophylla	1	Cerr	Vilela et al. 1999	-19.59	-47.36
BFW_113	miconia_latecrenata	1	Cerr	Vilela et al. 1999	-19.59	-47.36
BFW_113	micrandra_elata	1	Cerr	Vilela et al. 1999	-19.59	-47.36
BFW_113	mollinedia_widgrenii	1	Cerr	Vilela et al. 1999	-19.59	-47.36
BFW_113	myracrodruon_urundeuva	1	Cerr	Vilela et al. 1999	-19.59	-47.36
BFW_113	myrcia_fenzliana	1	Cerr	Vilela et al. 1999	-19.59	-47.36
BFW_113	myrsine_umbellata	1	Cerr	Vilela et al. 1999	-19.59	-47.36
BFW_113	nectandra_cissiflora	1	Cerr	Vilela et al. 1999	-19.59	-47.36
BFW_113	nectandra_gardneri	1	Cerr	Vilela et al. 1999	-19.59	-47.36
BFW_113	nectandra_nitidula	1	Cerr	Vilela et al. 1999	-19.59	-47.36
BFW_113	nectandra_oppositifolia	1	Cerr	Vilela et al. 1999	-19.59	-47.36
BFW_113	ocotea_corymbosa	1	Cerr	Vilela et al. 1999	-19.59	-47.36
BFW_113	ormosia_arborea	1	Cerr	Vilela et al. 1999	-19.59	-47.36
BFW_113	ouratea_castaneifolia	1	Cerr	Vilela et al. 1999	-19.59	-47.36
BFW_113	pera_glabrata	1	Cerr	Vilela et al. 1999	-19.59	-47.36
BFW_113	picramnia_sellowii	1	Cerr	Vilela et al. 1999	-19.59	-47.36
BFW_113	piper_amalago	1	Cerr	Vilela et al. 1999	-19.59	-47.36
BFW_113	piper_arboreum	1	Cerr	Vilela et al. 1999	-19.59	-47.36
BFW_113	platycyamus_regnellii	1	Cerr	Vilela et al. 1999	-19.59	-47.36
BFW_113	plinia_grandifolia	1	Cerr	Vilela et al. 1999	-19.59	-47.36
BFW_113	posoqueria_latifolia	1	Cerr	Vilela et al. 1999	-19.59	-47.36
BFW_113	pouteria_gardneriana	1	Cerr	Vilela et al. 1999	-19.59	-47.36
BFW_113	protium_heptaphyllum	1	Cerr	Vilela et al. 1999	-19.59	-47.36
BFW_113	protium_spruceanum	1	Cerr	Vilela et al. 1999	-19.59	-47.36
BFW_113	prunus_brasiliensis	1	Cerr	Vilela et al. 1999	-19.59	-47.36
BFW_113	pseudobombax_grandiflorum	1	Cerr	Vilela et al. 1999	-19.59	-47.36
BFW_113	pseudolmedia_laevigata	1	Cerr	Vilela et al. 1999	-19.59	-47.36
BFW_113	psidium_rufum	1	Cerr	Vilela et al. 1999	-19.59	-47.36
BFW_113	psychotria_carthagenensis	1	Cerr	Vilela et al. 1999	-19.59	-47.36
BFW_113	psychotria_deflexa	1	Cerr	Vilela et al. 1999	-19.59	-47.36
BFW_113	psychotria_vellosiana	1	Cerr	Vilela et al. 1999	-19.59	-47.36
BFW_113	pterogyne_nitens	1	Cerr	Vilela et al. 1999	-19.59	-47.36
BFW_113	qualea_multiflora	1	Cerr	Vilela et al. 1999	-19.59	-47.36
BFW_113	roupala_montanavarparaensis	1	Cerr	Vilela et al. 1999	-19.59	-47.36
BFW_113	sapium_glandulosum	1	Cerr	Vilela et al. 1999	-19.59	-47.36
BFW_113	savia_dictyocarpa	1	Cerr	Vilela et al. 1999	-19.59	-47.36
BFW_113	schefflera_morototoni	1	Cerr	Vilela et al. 1999	-19.59	-47.36
BFW_113	sebastiania_commersoniana	1	Cerr	Vilela et al. 1999	-19.59	-47.36
BFW_113	senegalia_polyphylla	1	Cerr	Vilela et al. 1999	-19.59	-47.36
BFW_113	siparuna_brasiliensis	1	Cerr	Vilela et al. 1999	-19.59	-47.36
BFW_113	siphoneugena_densiflora	1	Cerr	Vilela et al. 1999	-19.59	-47.36
BFW_113	solanum_argenteum	1	Cerr	Vilela et al. 1999	-19.59	-47.36
BFW_113	solanum_bullatum	1	Cerr	Vilela et al. 1999	-19.59	-47.36
BFW_113	sorocea_guilleminiana	1	Cerr	Vilela et al. 1999	-19.59	-47.36
BFW_113	strychnos_brasiliensis	1	Cerr	Vilela et al. 1999	-19.59	-47.36
BFW_113	styrax_pohlii	1	Cerr	Vilela et al. 1999	-19.59	-47.36
BFW_113	sweetia_fruticosa	1	Cerr	Vilela et al. 1999	-19.59	-47.36
BFW_113	tapirira_guianensis	1	Cerr	Vilela et al. 1999	-19.59	-47.36
BFW_113	tapirira_obtusa	1	Cerr	Vilela et al. 1999	-19.59	-47.36
BFW_113	terminalia_glabrescens	1	Cerr	Vilela et al. 1999	-19.59	-47.36
BFW_113	terminalia_phaeocarpa	1	Cerr	Vilela et al. 1999	-19.59	-47.36
BFW_113	ternstroemia_alnifolia	1	Cerr	Vilela et al. 1999	-19.59	-47.36
BFW_113	trichilia_catigua	1	Cerr	Vilela et al. 1999	-19.59	-47.36
BFW_113	trichilia_claussenii	1	Cerr	Vilela et al. 1999	-19.59	-47.36
BFW_113	trichilia_hirta	1	Cerr	Vilela et al. 1999	-19.59	-47.36
BFW_113	trichilia_pallida	1	Cerr	Vilela et al. 1999	-19.59	-47.36
BFW_113	unonopsis_guatterioides	1	Cerr	Vilela et al. 1999	-19.59	-47.36
BFW_113	virola_sebifera	1	Cerr	Vilela et al. 1999	-19.59	-47.36
BFW_113	vochysia_magnifica	1	Cerr	Vilela et al. 1999	-19.59	-47.36
BFW_113	zanthoxylum_monogynum	1	Cerr	Vilela et al. 1999	-19.59	-47.36
BFW_113	zeyheria_tuberculosa	1	Cerr	Vilela et al. 1999	-19.59	-47.36
BFW_113	zollernia_ilicifolia	1	Cerr	Vilela et al. 1999	-19.59	-47.36
BFW_114	abuta_selloana	1	Cerr	Oliveira-Filho et al. 1990	-15.21	-55.49
BFW_114	aegiphila_verticilata	1	Cerr	Oliveira-Filho et al. 1990	-15.21	-55.49
BFW_114	agonandra_brasiliensis	1	Cerr	Oliveira-Filho et al. 1990	-15.21	-55.49
BFW_114	alibertia_edulis	1	Cerr	Oliveira-Filho et al. 1990	-15.21	-55.49
BFW_114	andira_cujabensis	1	Cerr	Oliveira-Filho et al. 1990	-15.21	-55.49
BFW_114	annona_reticulata	1	Cerr	Oliveira-Filho et al. 1990	-15.21	-55.49
BFW_114	antonia_ovata	1	Cerr	Oliveira-Filho et al. 1990	-15.21	-55.49
BFW_114	aspidosperma_macrocarpon	1	Cerr	Oliveira-Filho et al. 1990	-15.21	-55.49
BFW_114	bocageopsis_mattogrossensis	1	Cerr	Oliveira-Filho et al. 1990	-15.21	-55.49
BFW_114	buchenavia_tomentosa	1	Cerr	Oliveira-Filho et al. 1990	-15.21	-55.49
BFW_114	byrsonima_pachyphylla	1	Cerr	Oliveira-Filho et al. 1990	-15.21	-55.49
BFW_114	calophyllum_brasiliense	1	Cerr	Oliveira-Filho et al. 1990	-15.21	-55.49
BFW_114	cecropia_pachystachya	1	Cerr	Oliveira-Filho et al. 1990	-15.21	-55.49
BFW_114	centrolobium_tomentosum	1	Cerr	Oliveira-Filho et al. 1990	-15.21	-55.49
BFW_114	cespedesia_spathulata	1	Cerr	Oliveira-Filho et al. 1990	-15.21	-55.49
BFW_114	copaifera_langsdorffii	1	Cerr	Oliveira-Filho et al. 1990	-15.21	-55.49
BFW_114	cordiera_concolor	1	Cerr	Oliveira-Filho et al. 1990	-15.21	-55.49
BFW_114	curatella_americana	1	Cerr	Oliveira-Filho et al. 1990	-15.21	-55.49
BFW_114	cyathea_pungens	1	Cerr	Oliveira-Filho et al. 1990	-15.21	-55.49
BFW_114	diospyros_sericea	1	Cerr	Oliveira-Filho et al. 1990	-15.21	-55.49
BFW_114	diptychandra_aurantiaca	1	Cerr	Oliveira-Filho et al. 1990	-15.21	-55.49
BFW_114	doliocarpus_dentatus	1	Cerr	Oliveira-Filho et al. 1990	-15.21	-55.49
BFW_114	ecclinusa_ramiflora	1	Cerr	Oliveira-Filho et al. 1990	-15.21	-55.49
BFW_114	elaeoluma_glabrescens	1	Cerr	Oliveira-Filho et al. 1990	-15.21	-55.49
BFW_114	emmotum_nitens	1	Cerr	Oliveira-Filho et al. 1990	-15.21	-55.49
BFW_114	erythroxylum_ambiguum	1	Cerr	Oliveira-Filho et al. 1990	-15.21	-55.49
BFW_114	ferdinandusa_elliptica	1	Cerr	Oliveira-Filho et al. 1990	-15.21	-55.49
BFW_114	ferdinandusa_speciosa	1	Cerr	Oliveira-Filho et al. 1990	-15.21	-55.49
BFW_114	ficus_americana	1	Cerr	Oliveira-Filho et al. 1990	-15.21	-55.49
BFW_114	guapira_noxia	1	Cerr	Oliveira-Filho et al. 1990	-15.21	-55.49
BFW_114	guarea_guidonia	1	Cerr	Oliveira-Filho et al. 1990	-15.21	-55.49
BFW_114	guarea_kunthiana	1	Cerr	Oliveira-Filho et al. 1990	-15.21	-55.49
BFW_114	hieronyma_alchorneoides	1	Cerr	Oliveira-Filho et al. 1990	-15.21	-55.49
BFW_114	himatanthus_phagedaenicus	1	Cerr	Oliveira-Filho et al. 1990	-15.21	-55.49
BFW_114	hirtella_glandulosa	1	Cerr	Oliveira-Filho et al. 1990	-15.21	-55.49
BFW_114	hirtella_gracilipes	1	Cerr	Oliveira-Filho et al. 1990	-15.21	-55.49
BFW_114	hirtella_hoehnei	1	Cerr	Oliveira-Filho et al. 1990	-15.21	-55.49
BFW_114	hymenaea_stigonocarpa	1	Cerr	Oliveira-Filho et al. 1990	-15.21	-55.49
BFW_114	ilex_affinis	1	Cerr	Oliveira-Filho et al. 1990	-15.21	-55.49
BFW_114	inga_heterophylla	1	Cerr	Oliveira-Filho et al. 1990	-15.21	-55.49
BFW_114	inga_uruguensis	1	Cerr	Oliveira-Filho et al. 1990	-15.21	-55.49
BFW_114	licania_hoehnei	1	Cerr	Oliveira-Filho et al. 1990	-15.21	-55.49
BFW_114	licania_kunthiana	1	Cerr	Oliveira-Filho et al. 1990	-15.21	-55.49
BFW_114	licania_sclerophylla	1	Cerr	Oliveira-Filho et al. 1990	-15.21	-55.49
BFW_114	marlierea_tomentosa	1	Cerr	Oliveira-Filho et al. 1990	-15.21	-55.49
BFW_114	mauritia_flexuosa	1	Cerr	Oliveira-Filho et al. 1990	-15.21	-55.49
BFW_114	mezilaurus_crassiramea	1	Cerr	Oliveira-Filho et al. 1990	-15.21	-55.49
BFW_114	miconia_albicans	1	Cerr	Oliveira-Filho et al. 1990	-15.21	-55.49
BFW_114	miconia_mirabilis	1	Cerr	Oliveira-Filho et al. 1990	-15.21	-55.49
BFW_114	micropholis_venulosa	1	Cerr	Oliveira-Filho et al. 1990	-15.21	-55.49
BFW_114	mouriri_pusa	1	Cerr	Oliveira-Filho et al. 1990	-15.21	-55.49
BFW_114	moutabea_guianensis	1	Cerr	Oliveira-Filho et al. 1990	-15.21	-55.49
BFW_114	myrcia_hilariana	1	Cerr	Oliveira-Filho et al. 1990	-15.21	-55.49
BFW_114	myrsine_guianensis	1	Cerr	Oliveira-Filho et al. 1990	-15.21	-55.49
BFW_114	norantea_guianensis	1	Cerr	Oliveira-Filho et al. 1990	-15.21	-55.49
BFW_114	oenocarpus_distichus	1	Cerr	Oliveira-Filho et al. 1990	-15.21	-55.49
BFW_114	ouratea_castaneifolia	1	Cerr	Oliveira-Filho et al. 1990	-15.21	-55.49
BFW_114	physocalymma_scaberrimum	1	Cerr	Oliveira-Filho et al. 1990	-15.21	-55.49
BFW_114	piptocarpha_rotundifolia	1	Cerr	Oliveira-Filho et al. 1990	-15.21	-55.49
BFW_114	plathymenia_reticulata	1	Cerr	Oliveira-Filho et al. 1990	-15.21	-55.49
BFW_114	protium_elegans	1	Cerr	Oliveira-Filho et al. 1990	-15.21	-55.49
BFW_114	protium_heptaphyllum	1	Cerr	Oliveira-Filho et al. 1990	-15.21	-55.49
BFW_114	protium_pilosissimum	1	Cerr	Oliveira-Filho et al. 1990	-15.21	-55.49
BFW_114	protium_spruceanum	1	Cerr	Oliveira-Filho et al. 1990	-15.21	-55.49
BFW_114	pseudolmedia_laevigata	1	Cerr	Oliveira-Filho et al. 1990	-15.21	-55.49
BFW_114	pterodon_emarginatus	1	Cerr	Oliveira-Filho et al. 1990	-15.21	-55.49
BFW_114	qualea_grandiflora	1	Cerr	Oliveira-Filho et al. 1990	-15.21	-55.49
BFW_114	qualea_multiflora	1	Cerr	Oliveira-Filho et al. 1990	-15.21	-55.49
BFW_114	richeria_grandis	1	Cerr	Oliveira-Filho et al. 1990	-15.21	-55.49
BFW_114	roupala_montana	1	Cerr	Oliveira-Filho et al. 1990	-15.21	-55.49
BFW_114	schefflera_vinosa	1	Cerr	Oliveira-Filho et al. 1990	-15.21	-55.49
BFW_114	simarouba_versicolor	1	Cerr	Oliveira-Filho et al. 1990	-15.21	-55.49
BFW_114	siparuna_guianensis	1	Cerr	Oliveira-Filho et al. 1990	-15.21	-55.49
BFW_114	sorocea_guilleminiana	1	Cerr	Oliveira-Filho et al. 1990	-15.21	-55.49
BFW_114	styrax_camporum	1	Cerr	Oliveira-Filho et al. 1990	-15.21	-55.49
BFW_114	syagrus_comosa	1	Cerr	Oliveira-Filho et al. 1990	-15.21	-55.49
BFW_114	tachigali_vulgaris	1	Cerr	Oliveira-Filho et al. 1990	-15.21	-55.49
BFW_114	tapirira_guianensis	1	Cerr	Oliveira-Filho et al. 1990	-15.21	-55.49
BFW_114	tapirira_obtusa	1	Cerr	Oliveira-Filho et al. 1990	-15.21	-55.49
BFW_114	tetragastris_balsamifera	1	Cerr	Oliveira-Filho et al. 1990	-15.21	-55.49
BFW_114	tococa_guianensis	1	Cerr	Oliveira-Filho et al. 1990	-15.21	-55.49
BFW_114	virola_malmei	1	Cerr	Oliveira-Filho et al. 1990	-15.21	-55.49
BFW_114	virola_sebifera	1	Cerr	Oliveira-Filho et al. 1990	-15.21	-55.49
BFW_114	vochysia_haenkeana	1	Cerr	Oliveira-Filho et al. 1990	-15.21	-55.49
BFW_114	vochysia_pyramidalis	1	Cerr	Oliveira-Filho et al. 1990	-15.21	-55.49
BFW_114	xylopia_aromatica	1	Cerr	Oliveira-Filho et al. 1990	-15.21	-55.49
BFW_114	xylopia_emarginata	1	Cerr	Oliveira-Filho et al. 1990	-15.21	-55.49
BFW_115	adelia_membranifolia	1	AtlF	Battilani et al. 2005	-21.24	-56.22
BFW_115	agonandra_brasiliensis	1	AtlF	Battilani et al. 2005	-21.24	-56.22
BFW_115	albizia_niopoides	1	AtlF	Battilani et al. 2005	-21.24	-56.22
BFW_115	allophylus_edulis	1	AtlF	Battilani et al. 2005	-21.24	-56.22
BFW_115	anadenanthera_colubrina	1	AtlF	Battilani et al. 2005	-21.24	-56.22
BFW_115	annona_emarginata	1	AtlF	Battilani et al. 2005	-21.24	-56.22
BFW_115	aspidosperma_parvifolium	1	AtlF	Battilani et al. 2005	-21.24	-56.22
BFW_115	aspidosperma_pyrifolium	1	AtlF	Battilani et al. 2005	-21.24	-56.22
BFW_115	astronium_graveolens	1	AtlF	Battilani et al. 2005	-21.24	-56.22
BFW_115	averrhoidium_paraguaiense	1	AtlF	Battilani et al. 2005	-21.24	-56.22
BFW_115	bastardiopsis_densiflora	1	AtlF	Battilani et al. 2005	-21.24	-56.22
BFW_115	calophyllum_brasiliense	1	AtlF	Battilani et al. 2005	-21.24	-56.22
BFW_115	campomanesia_guazumifolia	1	AtlF	Battilani et al. 2005	-21.24	-56.22
BFW_115	casearia_decandra	1	AtlF	Battilani et al. 2005	-21.24	-56.22
BFW_115	casearia_sylvestris	1	AtlF	Battilani et al. 2005	-21.24	-56.22
BFW_115	cecropia_pachystachya	1	AtlF	Battilani et al. 2005	-21.24	-56.22
BFW_115	cedrela_fissilis	1	AtlF	Battilani et al. 2005	-21.24	-56.22
BFW_115	celtis_iguanaea	1	AtlF	Battilani et al. 2005	-21.24	-56.22
BFW_115	chrysophyllum_gonocarpum	1	AtlF	Battilani et al. 2005	-21.24	-56.22
BFW_115	combretum_leprosum	1	AtlF	Battilani et al. 2005	-21.24	-56.22
BFW_115	cordia_sellowiana	1	AtlF	Battilani et al. 2005	-21.24	-56.22
BFW_115	cordiera_sessilis	1	AtlF	Battilani et al. 2005	-21.24	-56.22
BFW_115	croton_urucurana	1	AtlF	Battilani et al. 2005	-21.24	-56.22
BFW_115	cupania_racemosa	1	AtlF	Battilani et al. 2005	-21.24	-56.22
BFW_115	cynophalla_retusa	1	AtlF	Battilani et al. 2005	-21.24	-56.22
BFW_115	eugenia_florida	1	AtlF	Battilani et al. 2005	-21.24	-56.22
BFW_115	ficus_luschnathiana	1	AtlF	Battilani et al. 2005	-21.24	-56.22
BFW_115	guapira_opposita	1	AtlF	Battilani et al. 2005	-21.24	-56.22
BFW_115	guarea_guidonia	1	AtlF	Battilani et al. 2005	-21.24	-56.22
BFW_115	guarea_kunthiana	1	AtlF	Battilani et al. 2005	-21.24	-56.22
BFW_115	guazuma_ulmifolia	1	AtlF	Battilani et al. 2005	-21.24	-56.22
BFW_115	guiburtia_hymenaeifolia	1	AtlF	Battilani et al. 2005	-21.24	-56.22
BFW_115	handroanthus_heptaphyllus	1	AtlF	Battilani et al. 2005	-21.24	-56.22
BFW_115	helietta_apiculata	1	AtlF	Battilani et al. 2005	-21.24	-56.22
BFW_115	holocalyx_balansae	1	AtlF	Battilani et al. 2005	-21.24	-56.22
BFW_115	inga_marginata	1	AtlF	Battilani et al. 2005	-21.24	-56.22
BFW_115	jacaratia_spinosa	1	AtlF	Battilani et al. 2005	-21.24	-56.22
BFW_115	maclura_tinctoria	1	AtlF	Battilani et al. 2005	-21.24	-56.22
BFW_115	myrcianthes_pungens	1	AtlF	Battilani et al. 2005	-21.24	-56.22
BFW_115	myroxylon_peruiferum	1	AtlF	Battilani et al. 2005	-21.24	-56.22
BFW_115	myrsine_umbellata	1	AtlF	Battilani et al. 2005	-21.24	-56.22
BFW_115	nectandra_membranacea	1	AtlF	Battilani et al. 2005	-21.24	-56.22
BFW_115	parapiptadenia_rigida	1	AtlF	Battilani et al. 2005	-21.24	-56.22
BFW_115	piper_consanguineum	1	AtlF	Battilani et al. 2005	-21.24	-56.22
BFW_115	piper_tuberculatum	1	AtlF	Battilani et al. 2005	-21.24	-56.22
BFW_115	psychotria_carthagenensis	1	AtlF	Battilani et al. 2005	-21.24	-56.22
BFW_115	pterogyne_nitens	1	AtlF	Battilani et al. 2005	-21.24	-56.22
BFW_115	rhamnidium_elaeocarpumReissek	1	AtlF	Battilani et al. 2005	-21.24	-56.22
BFW_115	salacia_elliptica	1	AtlF	Battilani et al. 2005	-21.24	-56.22
BFW_115	sapium_hameatospermum	1	AtlF	Battilani et al. 2005	-21.24	-56.22
BFW_115	tabebuia_roseoalba	1	AtlF	Battilani et al. 2005	-21.24	-56.22
BFW_115	talisia_esculenta	1	AtlF	Battilani et al. 2005	-21.24	-56.22
BFW_115	tapirira_guianensis	1	AtlF	Battilani et al. 2005	-21.24	-56.22
BFW_115	trema_micrantha	1	AtlF	Battilani et al. 2005	-21.24	-56.22
BFW_115	trichilia_claussenii	1	AtlF	Battilani et al. 2005	-21.24	-56.22
BFW_115	trichilia_hirta	1	AtlF	Battilani et al. 2005	-21.24	-56.22
BFW_115	trichilia_pallida	1	AtlF	Battilani et al. 2005	-21.24	-56.22
BFW_115	trichilia_silvatica	1	AtlF	Battilani et al. 2005	-21.24	-56.22
BFW_115	unonopsis_guatterioides	1	AtlF	Battilani et al. 2005	-21.24	-56.22
BFW_115	ximenia_americana	1	AtlF	Battilani et al. 2005	-21.24	-56.22
BFW_115	zanthoxylum_rigidum	1	AtlF	Battilani et al. 2005	-21.24	-56.22
BFW_116	acrocomia_aculeata	1	AtlF	Donadio et al. 2009	-21.21	-48.31
BFW_116	albizia_niopoides	1	AtlF	Donadio et al. 2009	-21.21	-48.31
BFW_116	alchornea_triplinervia	1	AtlF	Donadio et al. 2009	-21.21	-48.31
BFW_116	allophylus_edulis	1	AtlF	Donadio et al. 2009	-21.21	-48.31
BFW_116	aloysia_virgata	1	AtlF	Donadio et al. 2009	-21.21	-48.31
BFW_116	aspidosperma_cylindrocarpon	1	AtlF	Donadio et al. 2009	-21.21	-48.31
BFW_116	aspidosperma_ramiflorum	1	AtlF	Donadio et al. 2009	-21.21	-48.31
BFW_116	astronium_graveolens	1	AtlF	Donadio et al. 2009	-21.21	-48.31
BFW_116	bauhinia_longifolia	1	AtlF	Donadio et al. 2009	-21.21	-48.31
BFW_116	calophyllum_brasiliense	1	AtlF	Donadio et al. 2009	-21.21	-48.31
BFW_116	cariniana_estrellensis	1	AtlF	Donadio et al. 2009	-21.21	-48.31
BFW_116	cecropia_pachystachya	1	AtlF	Donadio et al. 2009	-21.21	-48.31
BFW_116	centrolobium_tomentosum	1	AtlF	Donadio et al. 2009	-21.21	-48.31
BFW_116	chrysophyllum_gonocarpum	1	AtlF	Donadio et al. 2009	-21.21	-48.31
BFW_116	chrysophyllum_marginatum	1	AtlF	Donadio et al. 2009	-21.21	-48.31
BFW_116	copaifera_langsdorffii	1	AtlF	Donadio et al. 2009	-21.21	-48.31
BFW_116	cordia_sellowiana	1	AtlF	Donadio et al. 2009	-21.21	-48.31
BFW_116	coussarea_hydrangeifolia	1	AtlF	Donadio et al. 2009	-21.21	-48.31
BFW_116	croton_floribundus	1	AtlF	Donadio et al. 2009	-21.21	-48.31
BFW_116	dendropanax_cuneatus	1	AtlF	Donadio et al. 2009	-21.21	-48.31
BFW_116	diospyros_hispida	1	AtlF	Donadio et al. 2009	-21.21	-48.31
BFW_116	ficus_citrifolia	1	AtlF	Donadio et al. 2009	-21.21	-48.31
BFW_116	guarea_guidonia	1	AtlF	Donadio et al. 2009	-21.21	-48.31
BFW_116	guarea_kunthiana	1	AtlF	Donadio et al. 2009	-21.21	-48.31
BFW_116	guazuma_ulmifolia	1	AtlF	Donadio et al. 2009	-21.21	-48.31
BFW_116	holocalyx_balansae	1	AtlF	Donadio et al. 2009	-21.21	-48.31
BFW_116	lithraea_molleoides	1	AtlF	Donadio et al. 2009	-21.21	-48.31
BFW_116	luehea_grandiflora	1	AtlF	Donadio et al. 2009	-21.21	-48.31
BFW_116	machaerium_vestitum	1	AtlF	Donadio et al. 2009	-21.21	-48.31
BFW_116	magnolia_ovata	1	AtlF	Donadio et al. 2009	-21.21	-48.31
BFW_116	miconia_cinnamomifolia	1	AtlF	Donadio et al. 2009	-21.21	-48.31
BFW_116	myroxylon_peruiferum	1	AtlF	Donadio et al. 2009	-21.21	-48.31
BFW_116	myrsine_coriaceasubspcoriacea	1	AtlF	Donadio et al. 2009	-21.21	-48.31
BFW_116	nectandra_megapotamica	1	AtlF	Donadio et al. 2009	-21.21	-48.31
BFW_116	ocotea_odorifera	1	AtlF	Donadio et al. 2009	-21.21	-48.31
BFW_116	platypodium_elegans	1	AtlF	Donadio et al. 2009	-21.21	-48.31
BFW_116	plinia_peruviana	1	AtlF	Donadio et al. 2009	-21.21	-48.31
BFW_116	pouteria_gardneriana	1	AtlF	Donadio et al. 2009	-21.21	-48.31
BFW_116	protium_spruceanum	1	AtlF	Donadio et al. 2009	-21.21	-48.31
BFW_116	protium_widgrenii	1	AtlF	Donadio et al. 2009	-21.21	-48.31
BFW_116	psidium_guineense	1	AtlF	Donadio et al. 2009	-21.21	-48.31
BFW_116	pterogyne_nitens	1	AtlF	Donadio et al. 2009	-21.21	-48.31
BFW_116	rhamnidium_elaeocarpumReissek	1	AtlF	Donadio et al. 2009	-21.21	-48.31
BFW_116	schefflera_morototoni	1	AtlF	Donadio et al. 2009	-21.21	-48.31
BFW_116	sebastiania_commersoniana	1	AtlF	Donadio et al. 2009	-21.21	-48.31
BFW_116	siparuna_guianensis	1	AtlF	Donadio et al. 2009	-21.21	-48.31
BFW_116	tapirira_guianensis	1	AtlF	Donadio et al. 2009	-21.21	-48.31
BFW_116	trichilia_hirta	1	AtlF	Donadio et al. 2009	-21.21	-48.31
BFW_116	trichilia_pallida	1	AtlF	Donadio et al. 2009	-21.21	-48.31
BFW_116	trichilia_silvatica	1	AtlF	Donadio et al. 2009	-21.21	-48.31
BFW_116	virola_sebifera	1	AtlF	Donadio et al. 2009	-21.21	-48.31
BFW_116	xylopia_aromatica	1	AtlF	Donadio et al. 2009	-21.21	-48.31
BFW_116	zanthoxylum_rhoifolium	1	AtlF	Donadio et al. 2009	-21.21	-48.31
BFW_117	alibertia_edulis	1	AtlF	Marques et al. 2003	-22.16	-48.06
BFW_117	andira_paniculata	1	AtlF	Marques et al. 2003	-22.16	-48.06
BFW_117	byrsonima_intermedia	1	AtlF	Marques et al. 2003	-22.16	-48.06
BFW_117	calophyllum_brasiliense	1	AtlF	Marques et al. 2003	-22.16	-48.06
BFW_117	calyptranthes_lucida	1	AtlF	Marques et al. 2003	-22.16	-48.06
BFW_117	casearia_sylvestris	1	AtlF	Marques et al. 2003	-22.16	-48.06
BFW_117	cecropia_pachystachya	1	AtlF	Marques et al. 2003	-22.16	-48.06
BFW_117	copaifera_langsdorffii	1	AtlF	Marques et al. 2003	-22.16	-48.06
BFW_117	cordia_sellowiana	1	AtlF	Marques et al. 2003	-22.16	-48.06
BFW_117	cyathea_delgadii	1	AtlF	Marques et al. 2003	-22.16	-48.06
BFW_117	dendropanax_cuneatus	1	AtlF	Marques et al. 2003	-22.16	-48.06
BFW_117	duguetia_furfuracea	1	AtlF	Marques et al. 2003	-22.16	-48.06
BFW_117	ficus_citrifolia	1	AtlF	Marques et al. 2003	-22.16	-48.06
BFW_117	ficus_insipida	1	AtlF	Marques et al. 2003	-22.16	-48.06
BFW_117	guarea_macrophylla	1	AtlF	Marques et al. 2003	-22.16	-48.06
BFW_117	guatteria_australis	1	AtlF	Marques et al. 2003	-22.16	-48.06
BFW_117	hirtella_hebeclada	1	AtlF	Marques et al. 2003	-22.16	-48.06
BFW_117	ixora_venulosa	1	AtlF	Marques et al. 2003	-22.16	-48.06
BFW_117	lamanonia_ternata	1	AtlF	Marques et al. 2003	-22.16	-48.06
BFW_117	machaerium_aculeatum	1	AtlF	Marques et al. 2003	-22.16	-48.06
BFW_117	machaerium_brasiliense	1	AtlF	Marques et al. 2003	-22.16	-48.06
BFW_117	magnolia_ovata	1	AtlF	Marques et al. 2003	-22.16	-48.06
BFW_117	myrcia_hilariana	1	AtlF	Marques et al. 2003	-22.16	-48.06
BFW_117	myrsine_umbellata	1	AtlF	Marques et al. 2003	-22.16	-48.06
BFW_117	ocotea_pulchella	1	AtlF	Marques et al. 2003	-22.16	-48.06
BFW_117	pera_glabrata	1	AtlF	Marques et al. 2003	-22.16	-48.06
BFW_117	platypodium_elegans	1	AtlF	Marques et al. 2003	-22.16	-48.06
BFW_117	podocarpus_sellowii	1	AtlF	Marques et al. 2003	-22.16	-48.06
BFW_117	pouteria_caimito	1	AtlF	Marques et al. 2003	-22.16	-48.06
BFW_117	protium_spruceanum	1	AtlF	Marques et al. 2003	-22.16	-48.06
BFW_117	roupala_montana	1	AtlF	Marques et al. 2003	-22.16	-48.06
BFW_117	rudgea_viburnoides	1	AtlF	Marques et al. 2003	-22.16	-48.06
BFW_117	sebastiania_brasiliensis	1	AtlF	Marques et al. 2003	-22.16	-48.06
BFW_117	senegalia_polyphylla	1	AtlF	Marques et al. 2003	-22.16	-48.06
BFW_117	styrax_pohlii	1	AtlF	Marques et al. 2003	-22.16	-48.06
BFW_117	tapirira_guianensis	1	AtlF	Marques et al. 2003	-22.16	-48.06
BFW_117	trembleya_parviflora	1	AtlF	Marques et al. 2003	-22.16	-48.06
BFW_117	virola_sebifera	1	AtlF	Marques et al. 2003	-22.16	-48.06
BFW_117	vochysia_tucanorum	1	AtlF	Marques et al. 2003	-22.16	-48.06
BFW_117	xylopia_aromatica	1	AtlF	Marques et al. 2003	-22.16	-48.06
BFW_118	byrsonima_ligustrifolia	1	AtlF	Teixeira et al. 2011	-22.15	-47.4
BFW_118	calophyllum_brasiliense	1	AtlF	Teixeira et al. 2011	-22.15	-47.4
BFW_118	cecropia_pachystachya	1	AtlF	Teixeira et al. 2011	-22.15	-47.4
BFW_118	clusia_criuva	1	AtlF	Teixeira et al. 2011	-22.15	-47.4
BFW_118	daphnopsis_racemosa	1	AtlF	Teixeira et al. 2011	-22.15	-47.4
BFW_118	dendropanax_cuneatus	1	AtlF	Teixeira et al. 2011	-22.15	-47.4
BFW_118	erythroxylum_cuneifolioides	1	AtlF	Teixeira et al. 2011	-22.15	-47.4
BFW_118	euterpe_edulis	1	AtlF	Teixeira et al. 2011	-22.15	-47.4
BFW_118	gaylussacia_brasiliensis	1	AtlF	Teixeira et al. 2011	-22.15	-47.4
BFW_118	geonoma_pohlianasubspweddelliana	1	AtlF	Teixeira et al. 2011	-22.15	-47.4
BFW_118	guarea_macrophylla	1	AtlF	Teixeira et al. 2011	-22.15	-47.4
BFW_118	handroanthus_umbellatus	1	AtlF	Teixeira et al. 2011	-22.15	-47.4
BFW_118	hieronyma_alchorneoides	1	AtlF	Teixeira et al. 2011	-22.15	-47.4
BFW_118	magnolia_ovata	1	AtlF	Teixeira et al. 2011	-22.15	-47.4
BFW_118	miconia_chamissois	1	AtlF	Teixeira et al. 2011	-22.15	-47.4
BFW_118	miconia_elegans	1	AtlF	Teixeira et al. 2011	-22.15	-47.4
BFW_118	miconia_pseudonervosa	1	AtlF	Teixeira et al. 2011	-22.15	-47.4
BFW_118	myrcia_hartwegiana	1	AtlF	Teixeira et al. 2011	-22.15	-47.4
BFW_118	myrcia_laruotteana	1	AtlF	Teixeira et al. 2011	-22.15	-47.4
BFW_118	myrsine_gardneriana	1	AtlF	Teixeira et al. 2011	-22.15	-47.4
BFW_118	ocotea_aciphylla	1	AtlF	Teixeira et al. 2011	-22.15	-47.4
BFW_118	ocotea_diospyrifolia	1	AtlF	Teixeira et al. 2011	-22.15	-47.4
BFW_118	ocotea_lancifolia	1	AtlF	Teixeira et al. 2011	-22.15	-47.4
BFW_118	ocotea_tristis	1	AtlF	Teixeira et al. 2011	-22.15	-47.4
BFW_118	ocotea_velloziana	1	AtlF	Teixeira et al. 2011	-22.15	-47.4
BFW_118	ouratea_castaneifolia	1	AtlF	Teixeira et al. 2011	-22.15	-47.4
BFW_118	pera_glabrata	1	AtlF	Teixeira et al. 2011	-22.15	-47.4
BFW_118	persea_punctata	1	AtlF	Teixeira et al. 2011	-22.15	-47.4
BFW_118	persea_venosa	1	AtlF	Teixeira et al. 2011	-22.15	-47.4
BFW_118	podocarpus_sellowii	1	AtlF	Teixeira et al. 2011	-22.15	-47.4
BFW_118	posoqueria_latifolia	1	AtlF	Teixeira et al. 2011	-22.15	-47.4
BFW_118	protium_spruceanum	1	AtlF	Teixeira et al. 2011	-22.15	-47.4
BFW_118	pseudolmedia_laevigata	1	AtlF	Teixeira et al. 2011	-22.15	-47.4
BFW_118	styrax_pohlii	1	AtlF	Teixeira et al. 2011	-22.15	-47.4
BFW_118	tapirira_guianensis	1	AtlF	Teixeira et al. 2011	-22.15	-47.4
BFW_118	xylopia_emarginata	1	AtlF	Teixeira et al. 2011	-22.15	-47.4
BFW_119	acrocomia_aculeata	1	AtlF	Metzger et al. 1997	-22.1	-48.2
BFW_119	actinostemon_concolor	1	AtlF	Metzger et al. 1997	-22.1	-48.2
BFW_119	actinostemon_klotzschii	1	AtlF	Metzger et al. 1997	-22.1	-48.2
BFW_119	aegiphila_vitelliniflora	1	AtlF	Metzger et al. 1997	-22.1	-48.2
BFW_119	agonandra_brasiliensis	1	AtlF	Metzger et al. 1997	-22.1	-48.2
BFW_119	agonandra_excelsa	1	AtlF	Metzger et al. 1997	-22.1	-48.2
BFW_119	albizia_niopoides	1	AtlF	Metzger et al. 1997	-22.1	-48.2
BFW_119	alchornea_glandulosa	1	AtlF	Metzger et al. 1997	-22.1	-48.2
BFW_119	alchornea_triplinervia	1	AtlF	Metzger et al. 1997	-22.1	-48.2
BFW_119	allophylus_edulis	1	AtlF	Metzger et al. 1997	-22.1	-48.2
BFW_119	aloysia_virgata	1	AtlF	Metzger et al. 1997	-22.1	-48.2
BFW_119	anadenanthera_colubrina	1	AtlF	Metzger et al. 1997	-22.1	-48.2
BFW_119	andira_anthelmia	1	AtlF	Metzger et al. 1997	-22.1	-48.2
BFW_119	annona_cacans	1	AtlF	Metzger et al. 1997	-22.1	-48.2
BFW_119	apuleia_leiocarpa	1	AtlF	Metzger et al. 1997	-22.1	-48.2
BFW_119	aspidosperma_cuspa	1	AtlF	Metzger et al. 1997	-22.1	-48.2
BFW_119	aspidosperma_cylindrocarpon	1	AtlF	Metzger et al. 1997	-22.1	-48.2
BFW_119	aspidosperma_polyneuron	1	AtlF	Metzger et al. 1997	-22.1	-48.2
BFW_119	aspidosperma_ramiflorum	1	AtlF	Metzger et al. 1997	-22.1	-48.2
BFW_119	astronium_graveolens	1	AtlF	Metzger et al. 1997	-22.1	-48.2
BFW_119	balfourodendron_riedelianum	1	AtlF	Metzger et al. 1997	-22.1	-48.2
BFW_119	bastardiopsis_densiflora	1	AtlF	Metzger et al. 1997	-22.1	-48.2
BFW_119	bauhinia_cuiabensis	1	AtlF	Metzger et al. 1997	-22.1	-48.2
BFW_119	bauhinia_forficata	1	AtlF	Metzger et al. 1997	-22.1	-48.2
BFW_119	byrsonima_intermedia	1	AtlF	Metzger et al. 1997	-22.1	-48.2
BFW_119	cabralea_canjerana	1	AtlF	Metzger et al. 1997	-22.1	-48.2
BFW_119	calliandra_foliolosa	1	AtlF	Metzger et al. 1997	-22.1	-48.2
BFW_119	calyptranthes_widgreniana	1	AtlF	Metzger et al. 1997	-22.1	-48.2
BFW_119	campomanesia_guazumifolia	1	AtlF	Metzger et al. 1997	-22.1	-48.2
BFW_119	campomanesia_xanthocarpa	1	AtlF	Metzger et al. 1997	-22.1	-48.2
BFW_119	cariniana_estrellensis	1	AtlF	Metzger et al. 1997	-22.1	-48.2
BFW_119	casearia_decandra	1	AtlF	Metzger et al. 1997	-22.1	-48.2
BFW_119	casearia_gossypiosperma	1	AtlF	Metzger et al. 1997	-22.1	-48.2
BFW_119	casearia_sylvestris	1	AtlF	Metzger et al. 1997	-22.1	-48.2
BFW_119	cassia_ferruginea	1	AtlF	Metzger et al. 1997	-22.1	-48.2
BFW_119	cecropia_pachystachya	1	AtlF	Metzger et al. 1997	-22.1	-48.2
BFW_119	cedrela_fissilis	1	AtlF	Metzger et al. 1997	-22.1	-48.2
BFW_119	ceiba_speciosa	1	AtlF	Metzger et al. 1997	-22.1	-48.2
BFW_119	celtis_iguanaea	1	AtlF	Metzger et al. 1997	-22.1	-48.2
BFW_119	centrolobium_tomentosum	1	AtlF	Metzger et al. 1997	-22.1	-48.2
BFW_119	chomelia_obtusa	1	AtlF	Metzger et al. 1997	-22.1	-48.2
BFW_119	chomelia_sericea	1	AtlF	Metzger et al. 1997	-22.1	-48.2
BFW_119	chrysophyllum_gonocarpum	1	AtlF	Metzger et al. 1997	-22.1	-48.2
BFW_119	chrysophyllum_marginatum	1	AtlF	Metzger et al. 1997	-22.1	-48.2
BFW_119	coccoloba_cordata	1	AtlF	Metzger et al. 1997	-22.1	-48.2
BFW_119	coccoloba_mollis	1	AtlF	Metzger et al. 1997	-22.1	-48.2
BFW_119	copaifera_langsdorffii	1	AtlF	Metzger et al. 1997	-22.1	-48.2
BFW_119	cordia_americana	1	AtlF	Metzger et al. 1997	-22.1	-48.2
BFW_119	cordia_ecalyculata	1	AtlF	Metzger et al. 1997	-22.1	-48.2
BFW_119	cordia_sellowiana	1	AtlF	Metzger et al. 1997	-22.1	-48.2
BFW_119	cordia_trichotoma	1	AtlF	Metzger et al. 1997	-22.1	-48.2
BFW_119	cordiera_macrophylla	1	AtlF	Metzger et al. 1997	-22.1	-48.2
BFW_119	coussarea_contracta	1	AtlF	Metzger et al. 1997	-22.1	-48.2
BFW_119	coutarea_hexandra	1	AtlF	Metzger et al. 1997	-22.1	-48.2
BFW_119	croton_floribundus	1	AtlF	Metzger et al. 1997	-22.1	-48.2
BFW_119	croton_urucurana	1	AtlF	Metzger et al. 1997	-22.1	-48.2
BFW_119	cupania_tenuivalvis	1	AtlF	Metzger et al. 1997	-22.1	-48.2
BFW_119	cupania_vernalis	1	AtlF	Metzger et al. 1997	-22.1	-48.2
BFW_119	cyclolobium_vecchi	1	AtlF	Metzger et al. 1997	-22.1	-48.2
BFW_119	dahlstedtia_muehlbergiana	1	AtlF	Metzger et al. 1997	-22.1	-48.2
BFW_119	dendropanax_cuneatus	1	AtlF	Metzger et al. 1997	-22.1	-48.2
BFW_119	diatenopteryx_sorbifolia	1	AtlF	Metzger et al. 1997	-22.1	-48.2
BFW_119	diospyros_inconstans	1	AtlF	Metzger et al. 1997	-22.1	-48.2
BFW_119	duguetia_lanceolata	1	AtlF	Metzger et al. 1997	-22.1	-48.2
BFW_119	endlicheria_paniculata	1	AtlF	Metzger et al. 1997	-22.1	-48.2
BFW_119	enterolobium_contortisiliquum	1	AtlF	Metzger et al. 1997	-22.1	-48.2
BFW_119	eriotheca_candolleana	1	AtlF	Metzger et al. 1997	-22.1	-48.2
BFW_119	erythroxylum_argentinum	1	AtlF	Metzger et al. 1997	-22.1	-48.2
BFW_119	esenbeckia_grandiflora	1	AtlF	Metzger et al. 1997	-22.1	-48.2
BFW_119	eugenia_blastantha	1	AtlF	Metzger et al. 1997	-22.1	-48.2
BFW_119	eugenia_florida	1	AtlF	Metzger et al. 1997	-22.1	-48.2
BFW_119	eugenia_hyemalis	1	AtlF	Metzger et al. 1997	-22.1	-48.2
BFW_119	eugenia_moraviana	1	AtlF	Metzger et al. 1997	-22.1	-48.2
BFW_119	faramea_latifolia	1	AtlF	Metzger et al. 1997	-22.1	-48.2
BFW_119	ficus_citrifolia	1	AtlF	Metzger et al. 1997	-22.1	-48.2
BFW_119	ficus_insipida	1	AtlF	Metzger et al. 1997	-22.1	-48.2
BFW_119	galipea_jasminiflora	1	AtlF	Metzger et al. 1997	-22.1	-48.2
BFW_119	gallesia_integrifolia	1	AtlF	Metzger et al. 1997	-22.1	-48.2
BFW_119	garcinia_brasiliensis	1	AtlF	Metzger et al. 1997	-22.1	-48.2
BFW_119	geissanthus_ambigua	1	AtlF	Metzger et al. 1997	-22.1	-48.2
BFW_119	genipa_americana	1	AtlF	Metzger et al. 1997	-22.1	-48.2
BFW_119	gochnatia_barrosi	1	AtlF	Metzger et al. 1997	-22.1	-48.2
BFW_119	gochnatia_polymorpha	1	AtlF	Metzger et al. 1997	-22.1	-48.2
BFW_119	guapira_opposita	1	AtlF	Metzger et al. 1997	-22.1	-48.2
BFW_119	guarea_kunthiana	1	AtlF	Metzger et al. 1997	-22.1	-48.2
BFW_119	guarea_macrophylla	1	AtlF	Metzger et al. 1997	-22.1	-48.2
BFW_119	guazuma_ulmifolia	1	AtlF	Metzger et al. 1997	-22.1	-48.2
BFW_119	guettarda_virbunoides	1	AtlF	Metzger et al. 1997	-22.1	-48.2
BFW_119	handroanthus_heptaphyllus	1	AtlF	Metzger et al. 1997	-22.1	-48.2
BFW_119	helietta_apiculata	1	AtlF	Metzger et al. 1997	-22.1	-48.2
BFW_119	hirtella_gracilipes	1	AtlF	Metzger et al. 1997	-22.1	-48.2
BFW_119	holocalyx_balansae	1	AtlF	Metzger et al. 1997	-22.1	-48.2
BFW_119	hymenaea_courbaril	1	AtlF	Metzger et al. 1997	-22.1	-48.2
BFW_119	inga_affinis	1	AtlF	Metzger et al. 1997	-22.1	-48.2
BFW_119	inga_marginata	1	AtlF	Metzger et al. 1997	-22.1	-48.2
BFW_119	jacaranda_macrantha	1	AtlF	Metzger et al. 1997	-22.1	-48.2
BFW_119	lacistema_hasslerianum	1	AtlF	Metzger et al. 1997	-22.1	-48.2
BFW_119	lafoensia_pacari	1	AtlF	Metzger et al. 1997	-22.1	-48.2
BFW_119	lithraea_molleoides	1	AtlF	Metzger et al. 1997	-22.1	-48.2
BFW_119	lonchocarpus_guillemineanus	1	AtlF	Metzger et al. 1997	-22.1	-48.2
BFW_119	luehea_divaricata	1	AtlF	Metzger et al. 1997	-22.1	-48.2
BFW_119	machaerium_aculeatum	1	AtlF	Metzger et al. 1997	-22.1	-48.2
BFW_119	machaerium_brasiliense	1	AtlF	Metzger et al. 1997	-22.1	-48.2
BFW_119	machaerium_nyctitans	1	AtlF	Metzger et al. 1997	-22.1	-48.2
BFW_119	machaerium_paraguariense	1	AtlF	Metzger et al. 1997	-22.1	-48.2
BFW_119	machaerium_stipitatum	1	AtlF	Metzger et al. 1997	-22.1	-48.2
BFW_119	machaerium_villosum	1	AtlF	Metzger et al. 1997	-22.1	-48.2
BFW_119	maclura_tinctoria	1	AtlF	Metzger et al. 1997	-22.1	-48.2
BFW_119	matayba_elaeagnoides	1	AtlF	Metzger et al. 1997	-22.1	-48.2
BFW_119	maytenus_officinalis	1	AtlF	Metzger et al. 1997	-22.1	-48.2
BFW_119	maytenus_pittieriana	1	AtlF	Metzger et al. 1997	-22.1	-48.2
BFW_119	maytenus_robusta	1	AtlF	Metzger et al. 1997	-22.1	-48.2
BFW_119	metrodorea_nigra	1	AtlF	Metzger et al. 1997	-22.1	-48.2
BFW_119	miconia_jucunda	1	AtlF	Metzger et al. 1997	-22.1	-48.2
BFW_119	mimosa_bimucronata	1	AtlF	Metzger et al. 1997	-22.1	-48.2
BFW_119	mollinedia_widgrenii	1	AtlF	Metzger et al. 1997	-22.1	-48.2
BFW_119	myracrodruon_urundeuva	1	AtlF	Metzger et al. 1997	-22.1	-48.2
BFW_119	myrcia_guianensis	1	AtlF	Metzger et al. 1997	-22.1	-48.2
BFW_119	myrcia_selloi	1	AtlF	Metzger et al. 1997	-22.1	-48.2
BFW_119	myrcia_tomentosa	1	AtlF	Metzger et al. 1997	-22.1	-48.2
BFW_119	myrcianthes_pungens	1	AtlF	Metzger et al. 1997	-22.1	-48.2
BFW_119	myrciaria_floribunda	1	AtlF	Metzger et al. 1997	-22.1	-48.2
BFW_119	myroxylon_peruiferum	1	AtlF	Metzger et al. 1997	-22.1	-48.2
BFW_119	myrsine_coriaceasubspcoriacea	1	AtlF	Metzger et al. 1997	-22.1	-48.2
BFW_119	myrsine_umbellata	1	AtlF	Metzger et al. 1997	-22.1	-48.2
BFW_119	nectandra_megapotamica	1	AtlF	Metzger et al. 1997	-22.1	-48.2
BFW_119	nectandra_membranacea	1	AtlF	Metzger et al. 1997	-22.1	-48.2
BFW_119	neomitranthes_glomerata	1	AtlF	Metzger et al. 1997	-22.1	-48.2
BFW_119	ocotea_corymbosa	1	AtlF	Metzger et al. 1997	-22.1	-48.2
BFW_119	ocotea_indecora	1	AtlF	Metzger et al. 1997	-22.1	-48.2
BFW_119	ocotea_puberula	1	AtlF	Metzger et al. 1997	-22.1	-48.2
BFW_119	ocotea_pulchella	1	AtlF	Metzger et al. 1997	-22.1	-48.2
BFW_119	ocotea_velloziana	1	AtlF	Metzger et al. 1997	-22.1	-48.2
BFW_119	ocotea_velutina	1	AtlF	Metzger et al. 1997	-22.1	-48.2
BFW_119	ormosia_arborea	1	AtlF	Metzger et al. 1997	-22.1	-48.2
BFW_119	ouratea_castaneifolia	1	AtlF	Metzger et al. 1997	-22.1	-48.2
BFW_119	peltophorum_dubium	1	AtlF	Metzger et al. 1997	-22.1	-48.2
BFW_119	pera_glabrata	1	AtlF	Metzger et al. 1997	-22.1	-48.2
BFW_119	picramnia_sellowii	1	AtlF	Metzger et al. 1997	-22.1	-48.2
BFW_119	piper_amalago	1	AtlF	Metzger et al. 1997	-22.1	-48.2
BFW_119	piper_arboreum	1	AtlF	Metzger et al. 1997	-22.1	-48.2
BFW_119	piper_mollicomum	1	AtlF	Metzger et al. 1997	-22.1	-48.2
BFW_119	piptadenia_gonoacantha	1	AtlF	Metzger et al. 1997	-22.1	-48.2
BFW_119	piptocarpha_sellowii	1	AtlF	Metzger et al. 1997	-22.1	-48.2
BFW_119	pisonia_ambigua	1	AtlF	Metzger et al. 1997	-22.1	-48.2
BFW_119	platypodium_elegans	1	AtlF	Metzger et al. 1997	-22.1	-48.2
BFW_119	pouteria_gardneriana	1	AtlF	Metzger et al. 1997	-22.1	-48.2
BFW_119	prockia_crucis	1	AtlF	Metzger et al. 1997	-22.1	-48.2
BFW_119	protium_heptaphyllum	1	AtlF	Metzger et al. 1997	-22.1	-48.2
BFW_119	pseudobombax_grandiflorum	1	AtlF	Metzger et al. 1997	-22.1	-48.2
BFW_119	psidium_guajava	1	AtlF	Metzger et al. 1997	-22.1	-48.2
BFW_119	psidium_rufum	1	AtlF	Metzger et al. 1997	-22.1	-48.2
BFW_119	psychotria_nemorosa	1	AtlF	Metzger et al. 1997	-22.1	-48.2
BFW_119	pterogyne_nitens	1	AtlF	Metzger et al. 1997	-22.1	-48.2
BFW_119	qualea_dichotoma	1	AtlF	Metzger et al. 1997	-22.1	-48.2
BFW_119	qualea_multiflora	1	AtlF	Metzger et al. 1997	-22.1	-48.2
BFW_119	qualea_multiflorasubsppubescens	1	AtlF	Metzger et al. 1997	-22.1	-48.2
BFW_119	randia_armata	1	AtlF	Metzger et al. 1997	-22.1	-48.2
BFW_119	rhamnidium_elaeocarpumReissek	1	AtlF	Metzger et al. 1997	-22.1	-48.2
BFW_119	rollinia_sylvatica	1	AtlF	Metzger et al. 1997	-22.1	-48.2
BFW_119	roupala_montanavarparaensis	1	AtlF	Metzger et al. 1997	-22.1	-48.2
BFW_119	ruprechtia_laxiflora	1	AtlF	Metzger et al. 1997	-22.1	-48.2
BFW_119	sapium_glandulosum	1	AtlF	Metzger et al. 1997	-22.1	-48.2
BFW_119	savia_dictyocarpa	1	AtlF	Metzger et al. 1997	-22.1	-48.2
BFW_119	sebastiania_brasiliensis	1	AtlF	Metzger et al. 1997	-22.1	-48.2
BFW_119	senegalia_polyphylla	1	AtlF	Metzger et al. 1997	-22.1	-48.2
BFW_119	senegalia_tenuifolia	1	AtlF	Metzger et al. 1997	-22.1	-48.2
BFW_119	simira_sampaioana	1	AtlF	Metzger et al. 1997	-22.1	-48.2
BFW_119	siparuna_guianensis	1	AtlF	Metzger et al. 1997	-22.1	-48.2
BFW_119	solanum_argenteum	1	AtlF	Metzger et al. 1997	-22.1	-48.2
BFW_119	sorocea_bonplandii	1	AtlF	Metzger et al. 1997	-22.1	-48.2
BFW_119	styrax_camporum	1	AtlF	Metzger et al. 1997	-22.1	-48.2
BFW_119	sweetia_fruticosa	1	AtlF	Metzger et al. 1997	-22.1	-48.2
BFW_119	syagrus_romanzoffiana	1	AtlF	Metzger et al. 1997	-22.1	-48.2
BFW_119	tabebuia_ochracea	1	AtlF	Metzger et al. 1997	-22.1	-48.2
BFW_119	tabernaemontana_hystrix	1	AtlF	Metzger et al. 1997	-22.1	-48.2
BFW_119	tapirira_guianensis	1	AtlF	Metzger et al. 1997	-22.1	-48.2
BFW_119	terminalia_glabrescens	1	AtlF	Metzger et al. 1997	-22.1	-48.2
BFW_119	terminalia_triflora	1	AtlF	Metzger et al. 1997	-22.1	-48.2
BFW_119	trema_micrantha	1	AtlF	Metzger et al. 1997	-22.1	-48.2
BFW_119	trichilia_casaretti	1	AtlF	Metzger et al. 1997	-22.1	-48.2
BFW_119	trichilia_catigua	1	AtlF	Metzger et al. 1997	-22.1	-48.2
BFW_119	trichilia_claussenii	1	AtlF	Metzger et al. 1997	-22.1	-48.2
BFW_119	trichilia_elegans	1	AtlF	Metzger et al. 1997	-22.1	-48.2
BFW_119	trichilia_hirta	1	AtlF	Metzger et al. 1997	-22.1	-48.2
BFW_119	trichilia_pallida	1	AtlF	Metzger et al. 1997	-22.1	-48.2
BFW_119	urera_baccifera	1	AtlF	Metzger et al. 1997	-22.1	-48.2
BFW_119	vassobia_breviflora	1	AtlF	Metzger et al. 1997	-22.1	-48.2
BFW_119	vitex_megapotamica	1	AtlF	Metzger et al. 1997	-22.1	-48.2
BFW_119	vochysia_magnifica	1	AtlF	Metzger et al. 1997	-22.1	-48.2
BFW_119	xylopia_aromatica	1	AtlF	Metzger et al. 1997	-22.1	-48.2
BFW_119	xylosma_tweediana	1	AtlF	Metzger et al. 1997	-22.1	-48.2
BFW_119	zanthoxylum_acuminatum	1	AtlF	Metzger et al. 1997	-22.1	-48.2
BFW_119	zanthoxylum_caribaeum	1	AtlF	Metzger et al. 1997	-22.1	-48.2
BFW_119	zanthoxylum_fagara	1	AtlF	Metzger et al. 1997	-22.1	-48.2
BFW_119	zanthoxylum_petiolare	1	AtlF	Metzger et al. 1997	-22.1	-48.2
BFW_119	zanthoxylum_rhoifolium	1	AtlF	Metzger et al. 1997	-22.1	-48.2
BFW_119	zanthoxylum_riedelianum	1	AtlF	Metzger et al. 1997	-22.1	-48.2
BFW_119	zeyheria_tuberculosa	1	AtlF	Metzger et al. 1997	-22.1	-48.2
BFW_119	zollernia_ilicifolia	1	AtlF	Metzger et al. 1997	-22.1	-48.2
BFW_12	allantoma_lineata	1	Amaz	Pires & Koury 1959	-1.2	-48.3
BFW_12	astrocaryum_murumuru	1	Amaz	Pires & Koury 1959	-1.2	-48.3
BFW_12	calophyllum_brasiliense	1	Amaz	Pires & Koury 1959	-1.2	-48.3
BFW_12	campsiandra_comosavarlaurifolia	1	Amaz	Pires & Koury 1959	-1.2	-48.3
BFW_12	carapa_guianensis	1	Amaz	Pires & Koury 1959	-1.2	-48.3
BFW_12	cedrela_odorata	1	Amaz	Pires & Koury 1959	-1.2	-48.3
BFW_12	cordia_scabrifolia	1	Amaz	Pires & Koury 1959	-1.2	-48.3
BFW_12	crudia_glaberrima	1	Amaz	Pires & Koury 1959	-1.2	-48.3
BFW_12	cynometra_marginata	1	Amaz	Pires & Koury 1959	-1.2	-48.3
BFW_12	diospyros_artanthifolia	1	Amaz	Pires & Koury 1959	-1.2	-48.3
BFW_12	eschweilera_coriacea	1	Amaz	Pires & Koury 1959	-1.2	-48.3
BFW_12	eschweilera_subglandulosa	1	Amaz	Pires & Koury 1959	-1.2	-48.3
BFW_12	euterpe_oleracea	1	Amaz	Pires & Koury 1959	-1.2	-48.3
BFW_12	garcinia_macrophylla	1	Amaz	Pires & Koury 1959	-1.2	-48.3
BFW_12	guazuma_ulmifolia	1	Amaz	Pires & Koury 1959	-1.2	-48.3
BFW_12	gustavia_augusta	1	Amaz	Pires & Koury 1959	-1.2	-48.3
BFW_12	hernandia_guianensis	1	Amaz	Pires & Koury 1959	-1.2	-48.3
BFW_12	hevea_brasiliensis	1	Amaz	Pires & Koury 1959	-1.2	-48.3
BFW_12	hura_crepitans	1	Amaz	Pires & Koury 1959	-1.2	-48.3
BFW_12	hymenaea_oblongifolia	1	Amaz	Pires & Koury 1959	-1.2	-48.3
BFW_12	inga_capitata	1	Amaz	Pires & Koury 1959	-1.2	-48.3
BFW_12	inga_cinnamomea	1	Amaz	Pires & Koury 1959	-1.2	-48.3
BFW_12	inga_splendens	1	Amaz	Pires & Koury 1959	-1.2	-48.3
BFW_12	licania_guianensis	1	Amaz	Pires & Koury 1959	-1.2	-48.3
BFW_12	licania_macrophylla	1	Amaz	Pires & Koury 1959	-1.2	-48.3
BFW_12	macrolobium_pendulum	1	Amaz	Pires & Koury 1959	-1.2	-48.3
BFW_12	mora_paraensis	1	Amaz	Pires & Koury 1959	-1.2	-48.3
BFW_12	mouriri_grandiflora	1	Amaz	Pires & Koury 1959	-1.2	-48.3
BFW_12	parinari_rodolphii	1	Amaz	Pires & Koury 1959	-1.2	-48.3
BFW_12	pentaclethra_macroloba	1	Amaz	Pires & Koury 1959	-1.2	-48.3
BFW_12	pouteria_macrocarpa	1	Amaz	Pires & Koury 1959	-1.2	-48.3
BFW_12	protium_aracouchini	1	Amaz	Pires & Koury 1959	-1.2	-48.3
BFW_12	protium_nodulosum	1	Amaz	Pires & Koury 1959	-1.2	-48.3
BFW_12	protium_tenuifolium	1	Amaz	Pires & Koury 1959	-1.2	-48.3
BFW_12	pterocarpus_amazonum	1	Amaz	Pires & Koury 1959	-1.2	-48.3
BFW_12	quararibea_guianensis	1	Amaz	Pires & Koury 1959	-1.2	-48.3
BFW_12	sacoglottis_guinanesis	1	Amaz	Pires & Koury 1959	-1.2	-48.3
BFW_12	socratea_exorrhiza	1	Amaz	Pires & Koury 1959	-1.2	-48.3
BFW_12	spondias_mombin	1	Amaz	Pires & Koury 1959	-1.2	-48.3
BFW_12	sterculia_apetala	1	Amaz	Pires & Koury 1959	-1.2	-48.3
BFW_12	swartzia_racemosa	1	Amaz	Pires & Koury 1959	-1.2	-48.3
BFW_12	symphonia_globulifera	1	Amaz	Pires & Koury 1959	-1.2	-48.3
BFW_12	theobroma_cacao	1	Amaz	Pires & Koury 1959	-1.2	-48.3
BFW_12	theobroma_subincanum	1	Amaz	Pires & Koury 1959	-1.2	-48.3
BFW_12	trichanthera_gigantea	1	Amaz	Pires & Koury 1959	-1.2	-48.3
BFW_12	trichilia_lecointei	1	Amaz	Pires & Koury 1959	-1.2	-48.3
BFW_12	vatairea_guianensis	1	Amaz	Pires & Koury 1959	-1.2	-48.3
BFW_12	virola_surinamensis	1	Amaz	Pires & Koury 1959	-1.2	-48.3
BFW_120	casearia_decandra	1	AtlF	Pinto et al. 2005	-21.12	-45.01
BFW_120	casearia_sylvestris	1	AtlF	Pinto et al. 2005	-21.12	-45.01
BFW_120	cecropia_glaziovi	1	AtlF	Pinto et al. 2005	-21.12	-45.01
BFW_120	cecropia_pachystachya	1	AtlF	Pinto et al. 2005	-21.12	-45.01
BFW_120	cedrela_fissilis	1	AtlF	Pinto et al. 2005	-21.12	-45.01
BFW_120	celtis_iguanaea	1	AtlF	Pinto et al. 2005	-21.12	-45.01
BFW_120	chomelia_sericea	1	AtlF	Pinto et al. 2005	-21.12	-45.01
BFW_120	chrysophyllum_marginatum	1	AtlF	Pinto et al. 2005	-21.12	-45.01
BFW_120	copaifera_langsdorffii	1	AtlF	Pinto et al. 2005	-21.12	-45.01
BFW_120	cordia_trichotoma	1	AtlF	Pinto et al. 2005	-21.12	-45.01
BFW_120	cordiera_concolor	1	AtlF	Pinto et al. 2005	-21.12	-45.01
BFW_120	dendropanax_cuneatus	1	AtlF	Pinto et al. 2005	-21.12	-45.01
BFW_120	erythroxylum_deciduum	1	AtlF	Pinto et al. 2005	-21.12	-45.01
BFW_120	eugenia_florida	1	AtlF	Pinto et al. 2005	-21.12	-45.01
BFW_120	gochnatia_paniculata	1	AtlF	Pinto et al. 2005	-21.12	-45.01
BFW_120	hedyosmum_brasiliense	1	AtlF	Pinto et al. 2005	-21.12	-45.01
BFW_120	hieronyma_alchorneoides	1	AtlF	Pinto et al. 2005	-21.12	-45.01
BFW_120	ilex_cerasifolia	1	AtlF	Pinto et al. 2005	-21.12	-45.01
BFW_120	inga_striata	1	AtlF	Pinto et al. 2005	-21.12	-45.01
BFW_120	lithraea_molleoides	1	AtlF	Pinto et al. 2005	-21.12	-45.01
BFW_120	luehea_divaricata	1	AtlF	Pinto et al. 2005	-21.12	-45.01
BFW_120	machaerium_isadelphum	1	AtlF	Pinto et al. 2005	-21.12	-45.01
BFW_120	machaerium_nyctitans	1	AtlF	Pinto et al. 2005	-21.12	-45.01
BFW_120	maclura_tinctoria	1	AtlF	Pinto et al. 2005	-21.12	-45.01
BFW_120	magnolia_ovata	1	AtlF	Pinto et al. 2005	-21.12	-45.01
BFW_120	miconia_albicans	1	AtlF	Pinto et al. 2005	-21.12	-45.01
BFW_120	mollinedia_argyrogyna	1	AtlF	Pinto et al. 2005	-21.12	-45.01
BFW_120	myrcia_splendens	1	AtlF	Pinto et al. 2005	-21.12	-45.01
BFW_120	myrcia_tomentosa	1	AtlF	Pinto et al. 2005	-21.12	-45.01
BFW_120	myrcia_venulosa	1	AtlF	Pinto et al. 2005	-21.12	-45.01
BFW_120	myrsine_umbellata	1	AtlF	Pinto et al. 2005	-21.12	-45.01
BFW_120	nectandra_nitidula	1	AtlF	Pinto et al. 2005	-21.12	-45.01
BFW_120	nectandra_oppositifolia	1	AtlF	Pinto et al. 2005	-21.12	-45.01
BFW_120	ocotea_pulchella	1	AtlF	Pinto et al. 2005	-21.12	-45.01
BFW_120	persea_pyrifolia	1	AtlF	Pinto et al. 2005	-21.12	-45.01
BFW_120	pimenta_pseudocaryophyllus	1	AtlF	Pinto et al. 2005	-21.12	-45.01
BFW_120	piptadenia_gonoacantha	1	AtlF	Pinto et al. 2005	-21.12	-45.01
BFW_120	platypodium_elegans	1	AtlF	Pinto et al. 2005	-21.12	-45.01
BFW_120	protium_heptaphyllum	1	AtlF	Pinto et al. 2005	-21.12	-45.01
BFW_120	psidium_australe	1	AtlF	Pinto et al. 2005	-21.12	-45.01
BFW_120	psychotria_vellosiana	1	AtlF	Pinto et al. 2005	-21.12	-45.01
BFW_120	rollinia_sylvatica	1	AtlF	Pinto et al. 2005	-21.12	-45.01
BFW_120	rudgea_viburnoides	1	AtlF	Pinto et al. 2005	-21.12	-45.01
BFW_120	sapium_glandulosum	1	AtlF	Pinto et al. 2005	-21.12	-45.01
BFW_120	schinus_terebinthifolia	1	AtlF	Pinto et al. 2005	-21.12	-45.01
BFW_120	siparuna_brasiliensis	1	AtlF	Pinto et al. 2005	-21.12	-45.01
BFW_120	siparuna_guianensis	1	AtlF	Pinto et al. 2005	-21.12	-45.01
BFW_120	tapirira_guianensis	1	AtlF	Pinto et al. 2005	-21.12	-45.01
BFW_120	tapirira_obtusa	1	AtlF	Pinto et al. 2005	-21.12	-45.01
BFW_120	tibouchina_candolleana	1	AtlF	Pinto et al. 2005	-21.12	-45.01
BFW_120	zanthoxylum_rhoifolium	1	AtlF	Pinto et al. 2005	-21.12	-45.01
BFW_121	actinostemon_concolor	1	AtlF	Dias et al. 1998	-24.31	-50.52
BFW_121	aegiphila_mediterranea	1	AtlF	Dias et al. 1998	-24.31	-50.52
BFW_121	aegiphila_verticilata	1	AtlF	Dias et al. 1998	-24.31	-50.52
BFW_121	alchornea_glandulosa	1	AtlF	Dias et al. 1998	-24.31	-50.52
BFW_121	alchornea_triplinervia	1	AtlF	Dias et al. 1998	-24.31	-50.52
BFW_121	allophylus_guaraniticus	1	AtlF	Dias et al. 1998	-24.31	-50.52
BFW_121	alsophila_setosa	1	AtlF	Dias et al. 1998	-24.31	-50.52
BFW_121	anadenanthera_colubrina	1	AtlF	Dias et al. 1998	-24.31	-50.52
BFW_121	annona_cacans	1	AtlF	Dias et al. 1998	-24.31	-50.52
BFW_121	annona_emarginata	1	AtlF	Dias et al. 1998	-24.31	-50.52
BFW_121	apuleia_leiocarpa	1	AtlF	Dias et al. 1998	-24.31	-50.52
BFW_121	araucaria_angustifolia	1	AtlF	Dias et al. 1998	-24.31	-50.52
BFW_121	aspidosperma_polyneuron	1	AtlF	Dias et al. 1998	-24.31	-50.52
BFW_121	balfourodendron_riedelianum	1	AtlF	Dias et al. 1998	-24.31	-50.52
BFW_121	banara_parviflora	1	AtlF	Dias et al. 1998	-24.31	-50.52
BFW_121	banara_tomentosa	1	AtlF	Dias et al. 1998	-24.31	-50.52
BFW_121	bauhinia_forficata	1	AtlF	Dias et al. 1998	-24.31	-50.52
BFW_121	bauhinia_longifolia	1	AtlF	Dias et al. 1998	-24.31	-50.52
BFW_121	cabralea_canjerana	1	AtlF	Dias et al. 1998	-24.31	-50.52
BFW_121	callisthene_major	1	AtlF	Dias et al. 1998	-24.31	-50.52
BFW_121	calyptranthes_concinna	1	AtlF	Dias et al. 1998	-24.31	-50.52
BFW_121	campomanesia_guaviroba	1	AtlF	Dias et al. 1998	-24.31	-50.52
BFW_121	campomanesia_xanthocarpa	1	AtlF	Dias et al. 1998	-24.31	-50.52
BFW_121	casearia_decandra	1	AtlF	Dias et al. 1998	-24.31	-50.52
BFW_121	casearia_gossypiosperma	1	AtlF	Dias et al. 1998	-24.31	-50.52
BFW_121	casearia_obliqua	1	AtlF	Dias et al. 1998	-24.31	-50.52
BFW_121	casearia_sylvestris	1	AtlF	Dias et al. 1998	-24.31	-50.52
BFW_121	cedrela_fissilis	1	AtlF	Dias et al. 1998	-24.31	-50.52
BFW_121	chomelia_obtusa	1	AtlF	Dias et al. 1998	-24.31	-50.52
BFW_121	chrysophyllum_marginatum	1	AtlF	Dias et al. 1998	-24.31	-50.52
BFW_121	citronella_paniculata	1	AtlF	Dias et al. 1998	-24.31	-50.52
BFW_121	clethra_scabra	1	AtlF	Dias et al. 1998	-24.31	-50.52
BFW_121	copaifera_langsdorffii	1	AtlF	Dias et al. 1998	-24.31	-50.52
BFW_121	cordia_americana	1	AtlF	Dias et al. 1998	-24.31	-50.52
BFW_121	cordyline_congesta	1	AtlF	Dias et al. 1998	-24.31	-50.52
BFW_121	cupania_vernalis	1	AtlF	Dias et al. 1998	-24.31	-50.52
BFW_121	cyphomandra_corymbiflora	1	AtlF	Dias et al. 1998	-24.31	-50.52
BFW_121	dahlstedtia_muehlbergiana	1	AtlF	Dias et al. 1998	-24.31	-50.52
BFW_121	dalbergia_brasiliensis	1	AtlF	Dias et al. 1998	-24.31	-50.52
BFW_121	dalbergia_frutescens	1	AtlF	Dias et al. 1998	-24.31	-50.52
BFW_121	endlicheria_paniculata	1	AtlF	Dias et al. 1998	-24.31	-50.52
BFW_121	erythrina_cristagalli	1	AtlF	Dias et al. 1998	-24.31	-50.52
BFW_121	erythroxylum_argentinum	1	AtlF	Dias et al. 1998	-24.31	-50.52
BFW_121	esenbeckia_grandiflora	1	AtlF	Dias et al. 1998	-24.31	-50.52
BFW_121	eugenia_blastantha	1	AtlF	Dias et al. 1998	-24.31	-50.52
BFW_121	eugenia_psidiiflora	1	AtlF	Dias et al. 1998	-24.31	-50.52
BFW_121	eugenia_uniflora	1	AtlF	Dias et al. 1998	-24.31	-50.52
BFW_121	faramea_phorophylla	1	AtlF	Dias et al. 1998	-24.31	-50.52
BFW_121	ficus_luschnathiana	1	AtlF	Dias et al. 1998	-24.31	-50.52
BFW_121	guapira_opposita	1	AtlF	Dias et al. 1998	-24.31	-50.52
BFW_121	guapira_tomentosa	1	AtlF	Dias et al. 1998	-24.31	-50.52
BFW_121	guarea_macrophylla	1	AtlF	Dias et al. 1998	-24.31	-50.52
BFW_121	ilex_brevicuspis	1	AtlF	Dias et al. 1998	-24.31	-50.52
BFW_121	ilex_paraguariensis	1	AtlF	Dias et al. 1998	-24.31	-50.52
BFW_121	ilex_theizans	1	AtlF	Dias et al. 1998	-24.31	-50.52
BFW_121	inga_virescens	1	AtlF	Dias et al. 1998	-24.31	-50.52
BFW_121	jacaranda_puberula	1	AtlF	Dias et al. 1998	-24.31	-50.52
BFW_121	lafoensia_pacari	1	AtlF	Dias et al. 1998	-24.31	-50.52
BFW_121	lamanonia_ternata	1	AtlF	Dias et al. 1998	-24.31	-50.52
BFW_121	lonchocarpus_subglaucescens	1	AtlF	Dias et al. 1998	-24.31	-50.52
BFW_121	luehea_divaricata	1	AtlF	Dias et al. 1998	-24.31	-50.52
BFW_121	machaerium_hatschbachii	1	AtlF	Dias et al. 1998	-24.31	-50.52
BFW_121	machaerium_nyctitans	1	AtlF	Dias et al. 1998	-24.31	-50.52
BFW_121	machaerium_paraguariense	1	AtlF	Dias et al. 1998	-24.31	-50.52
BFW_121	machaerium_stipitatum	1	AtlF	Dias et al. 1998	-24.31	-50.52
BFW_121	matayba_elaeagnoides	1	AtlF	Dias et al. 1998	-24.31	-50.52
BFW_121	miconia_tristis	1	AtlF	Dias et al. 1998	-24.31	-50.52
BFW_121	mollinedia_clavigera	1	AtlF	Dias et al. 1998	-24.31	-50.52
BFW_121	muellera_campestris	1	AtlF	Dias et al. 1998	-24.31	-50.52
BFW_121	myrcia_guianensis	1	AtlF	Dias et al. 1998	-24.31	-50.52
BFW_121	myrcia_multiflora	1	AtlF	Dias et al. 1998	-24.31	-50.52
BFW_121	myrcia_pulchra	1	AtlF	Dias et al. 1998	-24.31	-50.52
BFW_121	myrcia_splendens	1	AtlF	Dias et al. 1998	-24.31	-50.52
BFW_121	myrciaria_floribunda	1	AtlF	Dias et al. 1998	-24.31	-50.52
BFW_121	myrsine_coriacea	1	AtlF	Dias et al. 1998	-24.31	-50.52
BFW_121	myrsine_umbellata	1	AtlF	Dias et al. 1998	-24.31	-50.52
BFW_121	nectandra_grandiflora	1	AtlF	Dias et al. 1998	-24.31	-50.52
BFW_121	nectandra_lanceolata	1	AtlF	Dias et al. 1998	-24.31	-50.52
BFW_121	nectandra_megapotamica	1	AtlF	Dias et al. 1998	-24.31	-50.52
BFW_121	ocotea_diospyrifolia	1	AtlF	Dias et al. 1998	-24.31	-50.52
BFW_121	ocotea_indecora	1	AtlF	Dias et al. 1998	-24.31	-50.52
BFW_121	ocotea_nutans	1	AtlF	Dias et al. 1998	-24.31	-50.52
BFW_121	ocotea_porosa	1	AtlF	Dias et al. 1998	-24.31	-50.52
BFW_121	ocotea_puberula	1	AtlF	Dias et al. 1998	-24.31	-50.52
BFW_121	ocotea_pulchella	1	AtlF	Dias et al. 1998	-24.31	-50.52
BFW_121	ocotea_silvestris	1	AtlF	Dias et al. 1998	-24.31	-50.52
BFW_121	parapiptadenia_rigida	1	AtlF	Dias et al. 1998	-24.31	-50.52
BFW_121	peltophorum_dubium	1	AtlF	Dias et al. 1998	-24.31	-50.52
BFW_121	persea_cordata	1	AtlF	Dias et al. 1998	-24.31	-50.52
BFW_121	picrasma_crenata	1	AtlF	Dias et al. 1998	-24.31	-50.52
BFW_121	piptocarpha_sellowii	1	AtlF	Dias et al. 1998	-24.31	-50.52
BFW_121	plinia_rivularis	1	AtlF	Dias et al. 1998	-24.31	-50.52
BFW_121	poecilanthe_parviflora	1	AtlF	Dias et al. 1998	-24.31	-50.52
BFW_121	prunus_sellowii	1	AtlF	Dias et al. 1998	-24.31	-50.52
BFW_121	psidium_ovale	1	AtlF	Dias et al. 1998	-24.31	-50.52
BFW_121	randia_armata	1	AtlF	Dias et al. 1998	-24.31	-50.52
BFW_121	rollinia_sylvatica	1	AtlF	Dias et al. 1998	-24.31	-50.52
BFW_121	roupala_montanavarparaensis	1	AtlF	Dias et al. 1998	-24.31	-50.52
BFW_121	rudgea_jasminoides	1	AtlF	Dias et al. 1998	-24.31	-50.52
BFW_121	sapium_glandulosum	1	AtlF	Dias et al. 1998	-24.31	-50.52
BFW_121	schefflera_morototoni	1	AtlF	Dias et al. 1998	-24.31	-50.52
BFW_121	sebastiania_commersoniana	1	AtlF	Dias et al. 1998	-24.31	-50.52
BFW_121	solanum_reitzii	1	AtlF	Dias et al. 1998	-24.31	-50.52
BFW_121	solanum_sanctaecatharinae	1	AtlF	Dias et al. 1998	-24.31	-50.52
BFW_121	solanum_swartzianum	1	AtlF	Dias et al. 1998	-24.31	-50.52
BFW_121	sorocea_bonplandii	1	AtlF	Dias et al. 1998	-24.31	-50.52
BFW_121	strychnos_brasiliensis	1	AtlF	Dias et al. 1998	-24.31	-50.52
BFW_121	symplocos_celastrinea	1	AtlF	Dias et al. 1998	-24.31	-50.52
BFW_121	terminalia_triflora	1	AtlF	Dias et al. 1998	-24.31	-50.52
BFW_121	trema_micrantha	1	AtlF	Dias et al. 1998	-24.31	-50.52
BFW_121	trichilia_elegans	1	AtlF	Dias et al. 1998	-24.31	-50.52
BFW_121	vitex_megapotamica	1	AtlF	Dias et al. 1998	-24.31	-50.52
BFW_121	xylosma_glaberrima	1	AtlF	Dias et al. 1998	-24.31	-50.52
BFW_121	zanthoxylum_rhoifolium	1	AtlF	Dias et al. 1998	-24.31	-50.52
BFW_122	acinodendron_hispidum	1	AtlF	Oliveira-Filho et al. 1994	-21.19	-44.59
BFW_122	actinostemon_klotzschii	1	AtlF	Oliveira-Filho et al. 1994	-21.19	-44.59
BFW_122	agonandra_excelsa	1	AtlF	Oliveira-Filho et al. 1994	-21.19	-44.59
BFW_122	alchornea_triplinervia	1	AtlF	Oliveira-Filho et al. 1994	-21.19	-44.59
BFW_122	alsophila_sternbergii	1	AtlF	Oliveira-Filho et al. 1994	-21.19	-44.59
BFW_122	amaioua_guianensis	1	AtlF	Oliveira-Filho et al. 1994	-21.19	-44.59
BFW_122	annona_cacans	1	AtlF	Oliveira-Filho et al. 1994	-21.19	-44.59
BFW_122	beilschmiedia_emarginata	1	AtlF	Oliveira-Filho et al. 1994	-21.19	-44.59
BFW_122	cabralea_canjerana	1	AtlF	Oliveira-Filho et al. 1994	-21.19	-44.59
BFW_122	calophyllum_brasiliense	1	AtlF	Oliveira-Filho et al. 1994	-21.19	-44.59
BFW_122	calyptranthes_brasiliensis	1	AtlF	Oliveira-Filho et al. 1994	-21.19	-44.59
BFW_122	calyptranthes_clusiifolia	1	AtlF	Oliveira-Filho et al. 1994	-21.19	-44.59
BFW_122	casearia_arborea	1	AtlF	Oliveira-Filho et al. 1994	-21.19	-44.59
BFW_122	casearia_decandra	1	AtlF	Oliveira-Filho et al. 1994	-21.19	-44.59
BFW_122	casearia_lasiophylla	1	AtlF	Oliveira-Filho et al. 1994	-21.19	-44.59
BFW_122	casearia_obliqua	1	AtlF	Oliveira-Filho et al. 1994	-21.19	-44.59
BFW_122	casearia_sylvestris	1	AtlF	Oliveira-Filho et al. 1994	-21.19	-44.59
BFW_122	cassia_ferruginea	1	AtlF	Oliveira-Filho et al. 1994	-21.19	-44.59
BFW_122	cinnamomum_glaziovii	1	AtlF	Oliveira-Filho et al. 1994	-21.19	-44.59
BFW_122	coccoloba_warmingii	1	AtlF	Oliveira-Filho et al. 1994	-21.19	-44.59
BFW_122	copaifera_langsdorffii	1	AtlF	Oliveira-Filho et al. 1994	-21.19	-44.59
BFW_122	cordia_ecalyculata	1	AtlF	Oliveira-Filho et al. 1994	-21.19	-44.59
BFW_122	cordia_rufescens	1	AtlF	Oliveira-Filho et al. 1994	-21.19	-44.59
BFW_122	cordia_sellowiana	1	AtlF	Oliveira-Filho et al. 1994	-21.19	-44.59
BFW_122	cordiera_sessilis	1	AtlF	Oliveira-Filho et al. 1994	-21.19	-44.59
BFW_122	croton_celtidifolius	1	AtlF	Oliveira-Filho et al. 1994	-21.19	-44.59
BFW_122	croton_floribundus	1	AtlF	Oliveira-Filho et al. 1994	-21.19	-44.59
BFW_122	cryptocarya_aschersoniana	1	AtlF	Oliveira-Filho et al. 1994	-21.19	-44.59
BFW_122	cyathea_delgadii	1	AtlF	Oliveira-Filho et al. 1994	-21.19	-44.59
BFW_122	cybianthus_peruvianus	1	AtlF	Oliveira-Filho et al. 1994	-21.19	-44.59
BFW_122	dalbergia_frutescens	1	AtlF	Oliveira-Filho et al. 1994	-21.19	-44.59
BFW_122	dalbergia_villosa	1	AtlF	Oliveira-Filho et al. 1994	-21.19	-44.59
BFW_122	daphnopsis_fasciculata	1	AtlF	Oliveira-Filho et al. 1994	-21.19	-44.59
BFW_122	drimys_brasiliensis	1	AtlF	Oliveira-Filho et al. 1994	-21.19	-44.59
BFW_122	drypetes_sessiliflora	1	AtlF	Oliveira-Filho et al. 1994	-21.19	-44.59
BFW_122	duguetia_lanceolata	1	AtlF	Oliveira-Filho et al. 1994	-21.19	-44.59
BFW_122	eremanthus_erythropappus	1	AtlF	Oliveira-Filho et al. 1994	-21.19	-44.59
BFW_122	eremanthus_incanus	1	AtlF	Oliveira-Filho et al. 1994	-21.19	-44.59
BFW_122	eugenia_blastantha	1	AtlF	Oliveira-Filho et al. 1994	-21.19	-44.59
BFW_122	eugenia_florida	1	AtlF	Oliveira-Filho et al. 1994	-21.19	-44.59
BFW_122	eugenia_neomyrtifolia	1	AtlF	Oliveira-Filho et al. 1994	-21.19	-44.59
BFW_122	euplassa_cantareirae	1	AtlF	Oliveira-Filho et al. 1994	-21.19	-44.59
BFW_122	faramea_multiflora	1	AtlF	Oliveira-Filho et al. 1994	-21.19	-44.59
BFW_122	faramea_occidentalis	1	AtlF	Oliveira-Filho et al. 1994	-21.19	-44.59
BFW_122	ficus_enormis	1	AtlF	Oliveira-Filho et al. 1994	-21.19	-44.59
BFW_122	garcinia_brasiliensis	1	AtlF	Oliveira-Filho et al. 1994	-21.19	-44.59
BFW_122	geonoma_schottiana	1	AtlF	Oliveira-Filho et al. 1994	-21.19	-44.59
BFW_122	guazuma_ulmifolia	1	AtlF	Oliveira-Filho et al. 1994	-21.19	-44.59
BFW_122	heteropterys_byrsonimifolia	1	AtlF	Oliveira-Filho et al. 1994	-21.19	-44.59
BFW_122	hieronyma_alchorneoides	1	AtlF	Oliveira-Filho et al. 1994	-21.19	-44.59
BFW_122	humiriastrum_glaziovii	1	AtlF	Oliveira-Filho et al. 1994	-21.19	-44.59
BFW_122	ilex_conocarpa	1	AtlF	Oliveira-Filho et al. 1994	-21.19	-44.59
BFW_122	inga_subnuda	1	AtlF	Oliveira-Filho et al. 1994	-21.19	-44.59
BFW_122	inga_uruguensis	1	AtlF	Oliveira-Filho et al. 1994	-21.19	-44.59
BFW_122	ixora_brevifolia	1	AtlF	Oliveira-Filho et al. 1994	-21.19	-44.59
BFW_122	jacaranda_macrantha	1	AtlF	Oliveira-Filho et al. 1994	-21.19	-44.59
BFW_122	ladenbergia_hexandra	1	AtlF	Oliveira-Filho et al. 1994	-21.19	-44.59
BFW_122	leandra_scabra	1	AtlF	Oliveira-Filho et al. 1994	-21.19	-44.59
BFW_122	machaerium_brasiliense	1	AtlF	Oliveira-Filho et al. 1994	-21.19	-44.59
BFW_122	machaerium_condensatum	1	AtlF	Oliveira-Filho et al. 1994	-21.19	-44.59
BFW_122	machaerium_nyctitans	1	AtlF	Oliveira-Filho et al. 1994	-21.19	-44.59
BFW_122	magnolia_ovata	1	AtlF	Oliveira-Filho et al. 1994	-21.19	-44.59
BFW_122	matayba_elaeagnoides	1	AtlF	Oliveira-Filho et al. 1994	-21.19	-44.59
BFW_122	maytenus_glazoviana	1	AtlF	Oliveira-Filho et al. 1994	-21.19	-44.59
BFW_122	maytenus_salicifolia	1	AtlF	Oliveira-Filho et al. 1994	-21.19	-44.59
BFW_122	meliosma_sellowii	1	AtlF	Oliveira-Filho et al. 1994	-21.19	-44.59
BFW_122	miconia_argyrophylla	1	AtlF	Oliveira-Filho et al. 1994	-21.19	-44.59
BFW_122	miconia_chartacea	1	AtlF	Oliveira-Filho et al. 1994	-21.19	-44.59
BFW_122	miconia_cinnamomifolia	1	AtlF	Oliveira-Filho et al. 1994	-21.19	-44.59
BFW_122	miconia_rigidiuscula	1	AtlF	Oliveira-Filho et al. 1994	-21.19	-44.59
BFW_122	mollinedia_argyrogyna	1	AtlF	Oliveira-Filho et al. 1994	-21.19	-44.59
BFW_122	myrceugenia_euosma	1	AtlF	Oliveira-Filho et al. 1994	-21.19	-44.59
BFW_122	myrcia_eriocalyx	1	AtlF	Oliveira-Filho et al. 1994	-21.19	-44.59
[truncated: 9,581 more rows]
